# Supplementary material for: Inhibition of NNMT enhances drug sensitivity in lung cancer cells through mediation of autophagy
Source: Front Pharmacol. 2024 Jul 5;15:1415310. doi: 10.3389/fphar.2024.1415310 (PMC11257979; doi:10.3389/fphar.2024.1415310)
Supplement: Supplementary file 7 [file Table1.XLSX]

## Sheet: Sheet1
[1] OE480_Cap_FAIMS_DIA_20220726_1975_OR_3_20220730090537.raw.PG.Quantity	[2] OE480_Cap_FAIMS_DIA_20220726_1975_OR_2_20220730072339.raw.PG.Quantity	[3] OE480_Cap_FAIMS_DIA_20220726_1975_OR_1_20220730054143.raw.PG.Quantity	[4] OE480_Cap_FAIMS_DIA_20220726_1975_NegCon_3_20220730035948.raw.PG.Quantity	[5] OE480_Cap_FAIMS_DIA_20220726_1975_NegCon_2_20220730021752.raw.PG.Quantity	[6] OE480_Cap_FAIMS_DIA_20220726_1975_NegCon_1_20220730003553.raw.PG.Quantity	C: PG.Genes	C: PG.ProteinDescriptions	C: PG.UniProtIds	C: Student's T-test Significant 1975_OR_1975_NC	C: Student's T-test significant	N: -Log Student's T-test p-value 1975_OR_1975_NC	N: Student's T-test q-value 1975_OR_1975_NC	N: Student's T-test Difference 1975_OR_1975_NC	N: Student's T-test Test statistic 1975_OR_1975_NC
15.2021	15.5369	15.2931	14.2486	14.2248	14.1239	GATD3A;GATD3B	Glutamine amidotransferase-like class 1 domain-containing protein 3A, mitochondrial;Glutamine amidotransferase-like class 1 domain-containing protein 3B, mitochondrial	A0A0B4J2D5;P0DPI2	+	1975_OR_1975_NC	3.36427	0.000153846	1.14494	10.7001
13.8585	13.9107	13.7284	12.7991	12.6588	12.8198	MMP24OS	Protein MMP24OS	A0A0U1RRL7	+	1975_OR_1975_NC	3.87889	0	1.07326	14.4824
11.6154	11.6839	11.5424	13.864	13.8795	13.9157	RBM47	RNA-binding protein 47	A0AV96	+	1975_OR_1975_NC	6.09041	0	-2.27248	-52.1043
16.26	16.0498	16.2101	16.8776	16.8565	16.8942	ESYT2	Extended synaptotagmin-2	A0FGR8	+	1975_OR_1975_NC	3.39912	0.000158547	-0.702807	-10.9231
14.1582	14.4135	14.2463	15.4633	15.4696	15.5256	SHTN1	Shootin-1	A0MZ66	+	1975_OR_1975_NC	4.01411	0	-1.21348	-15.6726
14.6023	14.5882	14.6545	13.8768	13.8943	13.6745	ILVBL	2-hydroxyacyl-CoA lyase 2	A1L0T0	+	1975_OR_1975_NC	3.39645	0.000158025	0.799854	10.9059
13.2844	13.494	13.3036	12.7108	12.7573	12.6821	SH3PXD2B	SH3 and PX domain-containing protein 2B	A1X283	+	1975_OR_1975_NC	3.10072	0.000126067	0.643903	9.14659
12.7658	12.7408	12.7178	12.3443	12.1422	12.0298	NBAS	Neuroblastoma-amplified sequence	A2RRP1	+	1975_OR_1975_NC	2.44243	0.0010849	0.56934	6.1199
10.285	10.5683	10.5616	11.5708	11.5585	11.4434	SBNO1	Protein strawberry notch homolog 1	A3KN83	+	1975_OR_1975_NC	3.30688	0.000147126	-1.05262	-10.3421
12.4677	12.4993	12.4507	13.3081	13.3642	13.3032	GTPBP10	GTP-binding protein 10	A4D1E9	+	1975_OR_1975_NC	5.41159	0	-0.852565	-35.2251
14.4391	14.4117	14.4054	15.1999	15.2701	15.2204	CNOT1	CCR4-NOT transcription complex subunit 1	A5YKK6	+	1975_OR_1975_NC	5.39545	0	-0.811421	-34.8986
16.6406	16.1794	16.3595	13.7313	13.5879	13.8465	MAP1LC3B;MAP1LC3B2	Microtubule-associated proteins 1A/1B light chain 3 beta 2;Microtubule-associated proteins 1A/1B light chain 3B	A6NCE7;Q9GZQ8	+	1975_OR_1975_NC	4.19197	0	2.67129	17.384
8.3905	8.11373	8.90158	4.69394	6.0447	6.17004	FAM83G	Protein FAM83G	A6ND36	+	1975_OR_1975_NC	2.2407	0.0016956	2.83238	5.38613
12.8425	12.8402	12.7151	10.2964	10.3862	10.0585	C5orf51	UPF0600 protein C5orf51	A6NDU8	+	1975_OR_1975_NC	4.74607	0	2.55222	23.9773
12.4632	12.7513	12.4592	11.1415	11.0092	11.1598	GPR89A;GPR89B	Golgi pH regulator A;Golgi pH regulator B	B7ZAQ6;P0CG08	+	1975_OR_1975_NC	3.75912	0	1.45435	13.5017
14.4733	13.8305	14.5892	16.3602	16.4047	16.4419	GOLGA8R	Golgin subfamily A member 8R	I6L899	+	1975_OR_1975_NC	3.05039	0.00026109	-2.10462	-8.87488
13.8397	13.4085	13.6863	12.6586	12.5937	12.4571	SLC35A4	SLC35A4 upstream open reading frame protein	L0R6Q1	+	1975_OR_1975_NC	2.81685	0.000344602	1.07502	7.70805
13.7716	14.1915	13.5638	12.9215	12.6187	12.9805	DNASE2	Deoxyribonuclease-2-alpha	O00115	+	1975_OR_1975_NC	2.01161	0.00293246	1.00207	4.6397
15.1291	15.1637	15.1807	15.555	15.5312	15.5451	AGPS	Alkyldihydroxyacetonephosphate synthase, peroxisomal	O00116	+	1975_OR_1975_NC	4.68404	0	-0.385921	-23.1313
11.959	12.2552	11.293	9.42306	10.0586	9.99151	TK2	Thymidine kinase 2, mitochondrial	O00142	+	1975_OR_1975_NC	2.34838	0.00117717	2.01134	5.76821
15.6382	15.8406	15.7443	16.2531	16.2459	16.263	PDLIM1	PDZ and LIM domain protein 1	O00151	+	1975_OR_1975_NC	3.02572	0.000257822	-0.513002	-8.74445
16.5354	16.2953	16.5292	15.5994	15.5889	15.53	ACOT7	Cytosolic acyl coenzyme A thioester hydrolase	O00154	+	1975_OR_1975_NC	3.37168	0.000154465	0.880536	10.7472
16.4797	16.5061	16.5375	15.8773	15.8182	15.7432	MYO1C	Unconventional myosin-Ic	O00159	+	1975_OR_1975_NC	4.0965	0	0.694901	16.4439
14.6299	14.2656	14.4606	12.9691	13.1481	13.6717	SNAP23	Synaptosomal-associated protein 23	O00161	+	1975_OR_1975_NC	2.1399	0.0021659	1.18907	5.04706
16.9615	16.8322	16.9148	16.1986	16.1347	16.1912	AIP	AH receptor-interacting protein	O00170	+	1975_OR_1975_NC	4.15285	0	0.728006	16.9926
13.4489	13.5749	13.5351	12.576	12.488	12.318	GTPBP1	GTP-binding protein 1	O00178	+	1975_OR_1975_NC	3.63509	0	1.05894	12.5537
13.8986	13.6723	13.753	12.7006	12.8755	12.8822	STXBP3	Syntaxin-binding protein 3	O00186	+	1975_OR_1975_NC	3.36979	0.000154341	0.955185	10.7351
13.7286	13.6374	13.6066	11.8753	11.7777	11.6673	LGALS8	Galectin-8	O00214	+	1975_OR_1975_NC	4.93674	0	1.88415	26.7741
15.2737	15.1551	15.0428	14.527	14.5522	14.5455	NDUFS8	NADH dehydrogenase [ubiquinone] iron-sulfur protein 8, mitochondrial	O00217	+	1975_OR_1975_NC	3.10593	0.000126482	0.615607	9.17515
19.1273	19.0157	19.1666	18.5009	18.5359	18.57	CLIC1	Chloride intracellular channel protein 1	O00299	+	1975_OR_1975_NC	3.48418	0.000168717	0.567582	11.4862
6.37433	5.96463	6.32634	8.78689	8.36561	8.88158	WWP2	NEDD4-like E3 ubiquitin-protein ligase WWP2	O00308	+	1975_OR_1975_NC	3.55897	0	-2.45626	-12.0039
9.0922	8.14972	8.81784	9.94739	10.4073	10.3139	PIK3CB;PIK3CD	Phosphatidylinositol 4,5-bisphosphate 3-kinase catalytic subunit beta isoform;Phosphatidylinositol 4,5-bisphosphate 3-kinase catalytic subunit delta isoform	O00329;P42338	+	1975_OR_1975_NC	2.09663	0.00229624	-1.5363	-4.90675
13.7823	13.7359	13.7144	13.1642	13.168	13.1185	DCTN6	Dynactin subunit 6	O00399	+	1975_OR_1975_NC	4.6906	0	0.59399	23.2193
12.5265	12.3321	12.7367	13.3232	13.3087	13.1987	WASL	Neural Wiskott-Aldrich syndrome protein	O00401	+	1975_OR_1975_NC	2.42312	0.00107481	-0.745108	-6.04628
10.9933	11.2415	10.1542	12.563	12.5334	12.4914	POLRMT	DNA-directed RNA polymerase, mitochondrial	O00411	+	1975_OR_1975_NC	2.20298	0.00181054	-1.7329	-5.25721
10.487	10.0184	10.6227	11.91	11.8044	11.9361	EEF2K	Eukaryotic elongation factor 2 kinase	O00418	+	1975_OR_1975_NC	2.88695	0.000357466	-1.50749	-8.04274
16.7149	16.6395	16.6375	15.1086	15.1172	15.1748	DNM1L	Dynamin-1-like protein	O00429	+	1975_OR_1975_NC	5.89614	0	1.53039	46.5843
12.9051	12.8107	12.7239	11.0981	11.3674	11.3298	PIK3C2A	Phosphatidylinositol 4-phosphate 3-kinase C2 domain-containing subunit alpha	O00443	+	1975_OR_1975_NC	4.00826	0	1.54819	15.6192
11.9933	12.1128	11.8927	10.8255	11.0066	10.8887	PIK3R2	Phosphatidylinositol 3-kinase regulatory subunit beta	O00459	+	1975_OR_1975_NC	3.71953	0	1.09267	13.1918
14.5961	15.2882	13.5845	10.4201	11.0619	9.86688	MANBA	Beta-mannosidase	O00462	+	1975_OR_1975_NC	2.58727	0.000725689	4.03995	6.69681
16.2186	16.5667	16.2101	15.1049	15.0144	15.0759	PLOD2	Procollagen-lysine,2-oxoglutarate 5-dioxygenase 2	O00469	+	1975_OR_1975_NC	3.33479	0.000150352	1.2667	10.5147
13.1744	13.3593	13.3247	14.5086	14.5489	14.4801	KPNA3	Importin subunit alpha-4	O00505	+	1975_OR_1975_NC	4.46568	0	-1.22641	-20.3809
14.9249	14.8818	14.7106	15.6429	15.6625	15.5603	PES1	Pescadillo homolog	O00541	+	1975_OR_1975_NC	3.37843	0.000155466	-0.78284	-10.7902
15.1298	15.248	15.1985	14.1663	14.2569	13.9198	SDCBP	Syntenin-1	O00560	+	1975_OR_1975_NC	3.27169	0.000143498	1.07773	10.1282
15.1995	15.2141	15.2962	15.462	15.557	15.5607	NOP56	Nucleolar protein 56	O00567	+	1975_OR_1975_NC	2.55506	0.000931116	-0.289949	-6.56463
14.4841	14.606	14.208	10.0163	9.38072	9.92494	PODXL	Podocalyxin	O00592	+	1975_OR_1975_NC	4.44984	0	4.65869	20.1944
17.2718	17.345	17.6507	13.4288	12.8124	13.6436	CCN1	CCN family member 1	O00622	+	1975_OR_1975_NC	3.94114	0	4.12759	15.019
14.4168	14.4339	14.4057	14.6464	14.8007	14.7429	KPNA4	Importin subunit alpha-3	O00629	+	1975_OR_1975_NC	2.61176	0.00067451	-0.31119	-6.79883
14.6751	14.4618	14.7562	15.6891	15.6688	15.5758	PPP6C	Serine/threonine-protein phosphatase 6 catalytic subunit	O00743	+	1975_OR_1975_NC	3.36894	0.000154217	-1.01356	-10.7297
14.417	14.1627	14.3482	11.4137	11.323	11.0414	MAN2B1	Lysosomal alpha-mannosidase	O00754	+	1975_OR_1975_NC	4.63848	0	3.04992	22.5287
10.9658	11.1967	11.0182	13.6243	13.6414	13.3162	UBE2C	Ubiquitin-conjugating enzyme E2 C	O00762	+	1975_OR_1975_NC	4.38735	0	-2.46705	-19.475
13.3815	13.5316	13.5095	14.1842	14.1755	14.278	PDXK	Pyridoxal kinase	O00764	+	1975_OR_1975_NC	3.68421	0	-0.738352	-12.9213
10.6868	11.2182	11.5929	14.4192	14.0509	14.1319	SCD	Acyl-CoA desaturase	O00767	+	1975_OR_1975_NC	3.35229	0.000152502	-3.0347	-10.6244
12.1772	11.8742	11.7625	12.6952	12.6421	12.4663	ARID1A	AT-rich interactive domain-containing protein 1A	O14497	+	1975_OR_1975_NC	2.02269	0.00271947	-0.663236	-4.67385
12.8747	12.8299	12.7904	12.2773	12.0928	11.9931	TXNDC9	Thioredoxin domain-containing protein 9	O14530	+	1975_OR_1975_NC	2.91736	0.000318891	0.710618	8.19196
17.7376	18.3202	18.2833	12.6179	11.8043	11.0527	HSPB6	Heat shock protein beta-6	O14558	+	1975_OR_1975_NC	3.67398	0	6.28872	12.8438
13.2634	13.7622	13.3202	12.1724	12.2779	12.0046	UBFD1	Ubiquitin domain-containing protein UBFD1	O14562	+	1975_OR_1975_NC	2.73745	0.000445374	1.29703	7.34406
15.1521	15.2466	15.1827	14.8275	14.7737	14.7235	COPE	Coatomer subunit epsilon	O14579	+	1975_OR_1975_NC	3.28855	0.000145125	0.418905	10.2302
14.9389	14.9957	14.9693	14.7809	14.8028	14.7374	AP3D1	AP-3 complex subunit delta-1	O14617	+	1975_OR_1975_NC	2.81185	0.000342733	0.194264	7.68467
14.0899	14.729	13.4915	10.9118	11.0464	10.6996	ABLIM1	Actin-binding LIM protein 1	O14639	+	1975_OR_1975_NC	3.01066	0.000340321	3.21752	8.66564
13.0833	13.2545	13.1068	12.2244	12.2759	11.8416	DVL2	Segment polarity protein dishevelled homolog DVL-2	O14641	+	1975_OR_1975_NC	2.66622	0.000429869	1.03421	7.03052
10.8522	10.7833	10.9324	11.3558	11.2804	11.3198	CHD1	Chromodomain-helicase-DNA-binding protein 1	O14646	+	1975_OR_1975_NC	3.17898	0.000134078	-0.462691	-9.58436
14.19	14.2339	14.3211	13.6817	13.7415	13.6482	TOR1A	Torsin-1A	O14656	+	1975_OR_1975_NC	3.53155	0	0.557858	11.8116
12.8783	12.7559	13.0151	12.2033	12.1157	12.1128	STX16	Syntaxin-16	O14662	+	1975_OR_1975_NC	3.10636	0.000126566	0.739164	9.17751
14.2692	14.0771	14.4327	15.1358	15.2287	15.3248	ADAM10	Disintegrin and metalloproteinase domain-containing protein 10	O14672	+	1975_OR_1975_NC	2.94655	0.000324324	-0.970104	-8.33759
12.9406	12.7282	12.745	12.0062	11.8126	12.0996	ACOT8	Acyl-coenzyme A thioesterase 8	O14734	+	1975_OR_1975_NC	2.80656	0.000341991	0.831789	7.65998
16.6034	16.6256	16.5704	16.398	16.3738	16.373	PRMT5	Protein arginine N-methyltransferase 5	O14744	+	1975_OR_1975_NC	3.57462	0	0.218218	12.115
16.9001	17.2191	17.0617	16.2944	16.259	16.2698	SLC9A3R1	Na(+)/H(+) exchange regulatory cofactor NHE-RF1	O14745	+	1975_OR_1975_NC	2.97462	0.000329552	0.785856	8.47982
14.4599	14.5545	14.4742	12.6556	12.4539	12.5302	TNFRSF10B	Tumor necrosis factor receptor superfamily member 10B	O14763	+	1975_OR_1975_NC	5.11332	0	1.94963	29.6514
15.0676	14.6391	14.908	11.5562	10.7056	10.3161	TPP1	Tripeptidyl-peptidase 1	O14773	+	1975_OR_1975_NC	3.31147	0.000147692	4.01226	10.3703
15.6363	15.6963	15.7038	14.6215	14.6467	14.5741	TNPO2	Transportin-2	O14787	+	1975_OR_1975_NC	5.41568	0	1.06471	35.3084
16.2737	15.996	16.1503	14.5468	14.539	14.5595	SCAMP3	Secretory carrier-associated membrane protein 3	O14828	+	1975_OR_1975_NC	4.41218	0	1.59157	19.7578
13.1712	13.1393	13.124	11.7852	11.0439	10.6156	OPLAH	5-oxoprolinase	O14841	+	1975_OR_1975_NC	2.36782	0.0011431	1.99663	5.83949
13.0502	12.929	12.9394	13.1917	13.2041	13.1454	IFIT3	Interferon-induced protein with tetratricopeptide repeats 3	O14879	+	1975_OR_1975_NC	2.08203	0.00232239	-0.207534	-4.86007
12.6909	12.6731	12.8445	14.4979	14.5439	14.6686	HAT1	Histone acetyltransferase type B catalytic subunit	O14929	+	1975_OR_1975_NC	4.78963	0	-1.83398	-24.5896
13.1561	13.214	13.2274	11.0914	11.4646	11.6319	UBE2L6	Ubiquitin/ISG15-conjugating enzyme E2 L6	O14933	+	1975_OR_1975_NC	3.43897	0.000162574	1.80316	11.1836
12.9661	13.1829	12.8679	14.4446	14.4295	14.4418	CASK	Peripheral plasma membrane protein CASK	O14936	+	1975_OR_1975_NC	3.9821	0	-1.43298	-15.3826
18.5195	18.2177	18.4735	17.3328	17.5246	17.6828	MYL12A;MYL12B	Myosin regulatory light chain 12A;Myosin regulatory light chain 12B	O14950;P19105	+	1975_OR_1975_NC	2.5265	0.000967651	0.89017	6.44934
9.6774	9.90524	9.65659	11.0654	11.1002	11.2143	AURKA	Aurora kinase A	O14965	+	1975_OR_1975_NC	3.94913	0	-1.38024	-15.0893
12.4932	12.5098	12.5129	13.3816	13.3739	13.3409	GAK	Cyclin-G-associated kinase	O14976	+	1975_OR_1975_NC	6.38831	0	-0.860157	-61.8623
11.8737	11.8451	11.7229	12.2216	12.3445	12.2271	BTAF1	TATA-binding protein-associated factor 172	O14981	+	1975_OR_1975_NC	2.74151	0.000446775	-0.450474	-7.36226
14.4929	14.623	14.4194	14.2543	14.1886	14.1826	SEC16A	Protein transport protein Sec16A	O15027	+	1975_OR_1975_NC	2.0486	0.0026085	0.303277	4.7545
14.0548	13.9627	13.9866	13.6413	13.5842	13.7673	PLXNB2	Plexin-B2	O15031	+	1975_OR_1975_NC	2.28788	0.00143768	0.337083	5.55092
15.2125	15.3056	15.2728	15.4218	15.4129	15.3783	U2SURP	U2 snRNP-associated SURP motif-containing protein	O15042	+	1975_OR_1975_NC	2.01169	0.00293353	-0.140722	-4.63995
12.962	12.8254	12.8718	12.3284	12.3374	12.229	KIF3B	Kinesin-like protein KIF3B	O15066	+	1975_OR_1975_NC	3.42439	0.00016148	0.58817	11.0876
17.1547	17.0695	17.1948	16.4312	16.4167	16.3405	PFAS	Phosphoribosylformylglycinamidine synthase	O15067	+	1975_OR_1975_NC	4.05082	0	0.743535	16.0118
10.6743	11.0604	10.8917	12.7105	12.7401	12.727	ANKRD28	Serine/threonine-protein phosphatase 6 regulatory ankyrin repeat subunit A	O15084	+	1975_OR_1975_NC	4.10353	0	-1.85043	-16.5114
14.9106	14.3898	14.5794	12.6224	12.3502	11.1149	ARHGEF11	Rho guanine nucleotide exchange factor 11	O15085	+	1975_OR_1975_NC	2.22164	0.00173809	2.59738	5.32065
11.4048	11.6361	11.6665	13.2713	13.3402	13.3303	PRORP	Mitochondrial ribonuclease P catalytic subunit	O15091	+	1975_OR_1975_NC	4.47002	0	-1.74483	-20.4323
13.5943	13.7794	13.6624	13.2342	13.2051	13.2634	LSM1	U6 snRNA-associated Sm-like protein LSm1	O15116	+	1975_OR_1975_NC	2.8469	0.000350721	0.444432	7.84995
13.2852	13.4679	13.3857	12.8195	12.6659	12.6577	NPC1	NPC intracellular cholesterol transporter 1	O15118	+	1975_OR_1975_NC	3.0596	0.00017358	0.665259	8.92404
14.503	13.7375	14.0782	10.4126	9.88788	10.2127	DEGS1	Sphingolipid delta(4)-desaturase DES1	O15121	+	1975_OR_1975_NC	3.89569	0	3.93518	14.6253
12.6382	12.7793	12.6011	12.3274	12.2637	12.3582	SCAMP1	Secretory carrier-associated membrane protein 1	O15126	+	1975_OR_1975_NC	2.36889	0.00114359	0.356456	5.84342
13.688	13.8127	13.7554	14.1825	14.1038	14.1452	SCAMP2	Secretory carrier-associated membrane protein 2	O15127	+	1975_OR_1975_NC	3.10963	0.000127237	-0.391829	-9.19544
14.9635	14.6648	15.0364	15.9191	15.9184	15.9167	ARPC1B	Actin-related protein 2/3 complex subunit 1B	O15143	+	1975_OR_1975_NC	3.08469	0.00017743	-1.02982	-9.05919
15.7893	15.6844	15.8573	16.5123	16.4867	16.4472	ARPC2	Actin-related protein 2/3 complex subunit 2	O15144	+	1975_OR_1975_NC	3.71043	0	-0.705102	-13.1216
14.5768	13.8754	14.5632	15.6798	15.7235	15.6169	ARPC3	Actin-related protein 2/3 complex subunit 3	O15145	+	1975_OR_1975_NC	2.33347	0.00126307	-1.33496	-5.71401
13.7268	13.7078	13.6214	14.0706	14.0831	14.1742	POLR1C	DNA-directed RNA polymerases I and III subunit RPAC1	O15160	+	1975_OR_1975_NC	3.11256	0.000127575	-0.42399	-9.21161
11.7727	11.9858	11.7896	13.4244	13.4478	13.5328	TRIM24	Transcription intermediary factor 1-alpha	O15164	+	1975_OR_1975_NC	4.54422	0	-1.61897	-21.3309
16.6411	16.6012	16.4272	14.908	14.9608	15.0247	PGRMC2	Membrane-associated progesterone receptor component 2	O15173	+	1975_OR_1975_NC	4.56317	0	1.59202	21.5665
15.249	15.438	15.355	15.0538	15.0786	15.0903	PFDN6	Prefoldin subunit 6	O15212	+	1975_OR_1975_NC	2.09445	0.00229279	0.273132	4.89974
13.6986	13.6245	13.6835	13.9237	13.9633	13.8766	NKRF	NF-kappa-B-repressing factor	O15226	+	1975_OR_1975_NC	2.76665	0.00045175	-0.25235	-7.47608
14.2045	13.9757	14.2683	15.2893	15.3631	15.3103	ZNF185	Zinc finger protein 185	O15231	+	1975_OR_1975_NC	3.66822	0	-1.17141	-12.8004
13.2035	13.4517	13.3376	12.4895	12.6453	12.7478	SURF4	Surfeit locus protein 4	O15260	+	1975_OR_1975_NC	2.60562	0.000733496	0.7034	6.7731
13.7448	13.588	13.6903	13.9052	14.0141	13.9109	OGT	UDP-N-acetylglucosamine--peptide N-acetylglucosaminyltransferase 110 kDa subunit	O15294	+	1975_OR_1975_NC	2.0113	0.00293139	-0.26906	-4.63874
10.6235	10.7538	10.3715	9.78503	9.2142	9.25414	INPP4B	Inositol polyphosphate 4-phosphatase type II	O15327	+	1975_OR_1975_NC	2.2466	0.00170247	1.16515	5.40649
12.1837	11.7363	12.1247	12.6967	12.7219	12.8193	MID1	E3 ubiquitin-protein ligase Midline-1	O15344	+	1975_OR_1975_NC	2.13583	0.00215926	-0.731065	-5.03373
14.0042	13.5104	13.9215	14.745	14.7977	14.8513	HMGB3	High mobility group protein B3	O15347	+	1975_OR_1975_NC	2.4966	0.001	-0.985991	-6.3305
15.7016	15.7419	15.7415	15.8762	15.9161	15.8659	PPM1G	Protein phosphatase 1G	O15355	+	1975_OR_1975_NC	2.82892	0.000347635	-0.157725	-7.76475
16.3631	16.2541	16.434	16.6644	16.628	16.605	EIF3D	Eukaryotic translation initiation factor 3 subunit D	O15371	+	1975_OR_1975_NC	2.1614	0.00204344	-0.282073	-5.11794
9.09432	10.2457	9.41992	11.2462	11.1679	11.3301	HDAC3	Histone deacetylase 3	O15379	+	1975_OR_1975_NC	2.06432	0.00244486	-1.66143	-4.80391
10.5392	10.4837	10.7408	12.1864	12.3073	12.2661	IPO8	Importin-8	O15397	+	1975_OR_1975_NC	4.38136	0	-1.66539	-19.4074
15.5551	15.5007	15.5191	14.4855	14.5384	14.5411	STX7	Syntaxin-7	O15400	+	1975_OR_1975_NC	5.70034	0	1.00329	41.6107
15.0485	15.1383	14.9218	14.1914	14.1778	14.0177	P4HA2	Prolyl 4-hydroxylase subunit alpha-2	O15460	+	1975_OR_1975_NC	3.38015	0.000155971	0.907205	10.8012
12.8902	12.9995	13.0492	11.4845	11.5453	11.3744	CAPN5	Calpain-5	O15484	+	1975_OR_1975_NC	4.5997	0	1.51154	22.0282
13.1589	13.253	13.263	13.8225	13.8893	13.6768	ARPC5	Actin-related protein 2/3 complex subunit 5	O15511	+	1975_OR_1975_NC	2.88785	0.000357871	-0.571224	-8.04714
15.7342	15.8696	15.603	13.7375	13.6419	13.3186	TAPBP	Tapasin	O15533	+	1975_OR_1975_NC	3.89629	0	2.16962	14.6305
14.5204	14.6589	14.6291	14.1984	14.1391	14.1169	RNF113A	E3 ubiquitin-protein ligase RNF113A	O15541	+	1975_OR_1975_NC	3.12528	0.000128859	0.451344	9.28194
9.75615	10.1487	10.269	11.1623	11.1547	11.2117	KDM6A	Lysine-specific demethylase 6A	O15550	+	1975_OR_1975_NC	2.69909	0.000437821	-1.11823	-7.1737
10.7282	11.0445	10.7621	10.1219	10.2509	10.0386	PJA2	E3 ubiquitin-protein ligase Praja-2	O43164	+	1975_OR_1975_NC	2.41367	0.00106772	0.70776	6.01051
14.5468	14.6139	14.5572	14.8702	14.8488	14.8571	PRPF4	U4/U6 small nuclear ribonucleoprotein Prp4	O43172	+	1975_OR_1975_NC	3.71418	0	-0.28608	-13.1505
14.4191	14.3604	14.3342	13.5893	13.6647	13.9313	NDUFS4	NADH dehydrogenase [ubiquinone] iron-sulfur protein 4, mitochondrial	O43181	+	1975_OR_1975_NC	2.41664	0.00106913	0.642779	6.02174
15.7599	15.7798	15.8159	15.9902	16.075	15.9861	PSMD3	26S proteasome non-ATPase regulatory subunit 3	O43242	+	1975_OR_1975_NC	2.65193	0.000524525	-0.231907	-6.96906
14.019	14.1556	14.0233	13.6255	13.7189	13.7434	PAPSS1	Bifunctional 3'-phosphoadenosine 5'-phosphosulfate synthase 1	O43252	+	1975_OR_1975_NC	2.52432	0.000966292	0.370008	6.44062
13.4663	13.4493	13.4145	12.9723	12.9489	12.9226	ZW10	Centromere/kinetochore protein zw10 homolog	O43264	+	1975_OR_1975_NC	4.72455	0	0.495469	23.6805
13.4519	13.5144	13.5018	13.6051	13.6959	13.6959	SART1	U4/U6.U5 tri-snRNP-associated protein 1	O43290	+	1975_OR_1975_NC	2.10344	0.00221569	-0.176263	-4.92862
13.6755	14.4452	13.232	10.7763	10.3738	10.6335	GPAA1	Glycosylphosphatidylinositol anchor attachment 1 protein	O43292	+	1975_OR_1975_NC	2.98646	0.00033414	3.18972	8.54046
12.3514	12.2616	11.9694	11.5434	11.2983	11.3543	DAPK3	Death-associated protein kinase 3	O43293	+	1975_OR_1975_NC	2.35755	0.00118322	0.795446	5.80176
11.7947	12.2461	11.8724	9.97417	9.69561	9.93509	HSPA12A	Heat shock 70 kDa protein 12A	O43301	+	1975_OR_1975_NC	3.66786	0	2.10276	12.7977
16.399	16.122	16.1955	14.662	14.732	14.8418	EEF1E1	Eukaryotic translation elongation factor 1 epsilon-1	O43324	+	1975_OR_1975_NC	3.96628	0	1.49353	15.2411
13.3953	13.3482	13.4558	13.8657	13.9845	13.9329	RIPK2	Receptor-interacting serine/threonine-protein kinase 2	O43353	+	1975_OR_1975_NC	3.46831	0.00016609	-0.527897	-11.3791
16.1758	16.2853	16.29	16.5415	16.5526	16.5929	HNRNPR	Heterogeneous nuclear ribonucleoprotein R	O43390	+	1975_OR_1975_NC	2.81777	0.000344978	-0.311972	-7.71235
17.9354	17.8755	17.8089	13.0098	12.9996	12.6984	EPB41L2	Band 4.1-like protein 2	O43491	+	1975_OR_1975_NC	5.86773	0	4.97066	45.8274
13.5025	13.4505	13.2854	11.3277	11.4847	11.2042	RNF13	E3 ubiquitin-protein ligase RNF13	O43567	+	1975_OR_1975_NC	4.42371	0	2.07394	19.8905
15.3316	15.318	15.4005	15.1582	15.1347	15.2096	DENR	Density-regulated protein	O43583	+	1975_OR_1975_NC	2.24589	0.00170109	0.182535	5.40405
14.548	14.4823	14.499	13.8382	13.9283	13.8903	XPOT	Exportin-T	O43592	+	1975_OR_1975_NC	4.35221	0	0.624146	19.0815
13.5506	13.3067	13.4195	12.4174	12.6557	12.4416	DNPH1	2'-deoxynucleoside 5'-phosphate N-hydrolase 1	O43598	+	1975_OR_1975_NC	3.05541	0.000172918	0.920721	8.90162
16.1311	15.9809	16.1088	15.4068	15.4327	15.5077	TIMM44	Mitochondrial import inner membrane translocase subunit TIM44	O43615	+	1975_OR_1975_NC	3.44234	0.000163265	0.624521	11.2059
14.3947	14.7078	14.366	16.0463	16.1581	16.2878	CHMP2A	Charged multivesicular body protein 2a	O43633	+	1975_OR_1975_NC	3.68157	0	-1.67459	-12.9012
12.9415	12.6128	12.4308	11.7654	11.8544	11.9266	TSPAN6	Tetraspanin-6	O43657	+	1975_OR_1975_NC	2.18378	0.00188162	0.812867	5.19251
11.2387	11.0016	11.0703	11.6543	11.6568	11.5974	PRC1	Protein regulator of cytokinesis 1	O43663	+	1975_OR_1975_NC	2.72586	0.000442138	-0.532648	-7.29222
17.1982	17.3462	17.1777	15.6775	15.7861	15.7227	GET3	ATPase GET3	O43681	+	1975_OR_1975_NC	4.78311	0	1.51191	24.497
16.8011	16.7475	16.7815	17.103	17.1177	17.1112	ACTN4	Alpha-actinin-4	O43707	+	1975_OR_1975_NC	4.48043	0	-0.333935	-20.556
14.0453	13.9827	13.9313	15.1369	15.0829	15.0741	HTATSF1	HIV Tat-specific factor 1	O43719	+	1975_OR_1975_NC	5.07435	0	-1.11155	-28.9912
16.0577	16.0859	15.9283	14.037	14.6803	14.5481	PRKAB2	5'-AMP-activated protein kinase subunit beta-2	O43741	+	1975_OR_1975_NC	2.86344	0.000354062	1.60213	7.92904
15.0141	14.6392	15.0136	15.5173	15.6054	15.4761	AP1G1	AP-1 complex subunit gamma-1	O43747	+	1975_OR_1975_NC	2.10454	0.00221736	-0.643986	-4.93215
13.5469	13.4505	13.271	12.9668	13.0586	12.8778	SYNGR2	Synaptogyrin-2	O43760	+	1975_OR_1975_NC	2.04025	0.00273653	0.455058	4.72841
16.7143	16.7609	16.8087	16.1007	16.1145	15.876	SGTA	Small glutamine-rich tetratricopeptide repeat-containing protein alpha	O43765	+	1975_OR_1975_NC	3.05811	0.000173469	0.730905	8.91603
12.194	12.0697	11.8439	11.0758	11.3239	11.4328	SLC25A20	Mitochondrial carnitine/acylcarnitine carrier protein	O43772	+	1975_OR_1975_NC	2.17203	0.0020522	0.758363	5.15327
14.5714	14.4976	14.6211	15.3628	15.421	15.4258	MYO1B	Unconventional myosin-Ib	O43795	+	1975_OR_1975_NC	4.46583	0	-0.839865	-20.3827
14.6251	14.3618	14.6164	15.2014	15.2699	15.2311	RRP9	U3 small nucleolar RNA-interacting protein 2	O43818	+	1975_OR_1975_NC	2.85673	0.000352875	-0.699684	-7.89688
12.9725	13.1222	12.8151	12.3991	12.3184	12.1248	AKAP8	A-kinase anchor protein 8	O43823	+	1975_OR_1975_NC	2.33697	0.0012652	0.689203	5.72671
16.5621	16.8116	16.6811	15.693	15.6552	15.6757	CALU	Calumenin	O43852	+	1975_OR_1975_NC	3.80417	0	1.01032	13.8628
14.2999	14.359	14.2222	14.6859	14.6941	14.7294	AHCYL1	S-adenosylhomocysteine hydrolase-like protein 1	O43865	+	1975_OR_1975_NC	3.21558	0.000137536	-0.40947	-9.79572
12.1995	12.1483	12.273	12.5301	12.6302	12.5922	ORC4	Origin recognition complex subunit 4	O43929	+	1975_OR_1975_NC	2.90189	0.00031597	-0.377205	-8.11576
8.34853	8.77179	8.17389	10.4383	10.2223	10.1778	PEX1	Peroxisome biogenesis factor 1	O43933	+	1975_OR_1975_NC	3.16115	0.000132688	-1.84808	-9.48293
16.4224	16.4473	16.4639	17.2616	17.2458	17.2171	RAD21	Double-strand-break repair protein rad21 homolog	O60216	+	1975_OR_1975_NC	5.83351	0	-0.796927	-44.9321
15.104	15.1976	15.0837	14.5909	14.577	14.6269	DHX16	Pre-mRNA-splicing factor ATP-dependent RNA helicase DHX16	O60231	+	1975_OR_1975_NC	3.81113	0	0.530174	13.9194
14.0166	13.7444	13.7772	12.7298	12.822	12.9003	ZNRD2	Protein ZNRD2	O60232	+	1975_OR_1975_NC	3.31563	0.000148607	1.02868	10.3959
12.4056	12.4959	12.4383	13.0922	13.026	13.0704	MED14	Mediator of RNA polymerase II transcription subunit 14	O60244	+	1975_OR_1975_NC	4.32659	0	-0.616282	-18.7996
14.7162	14.6966	14.7193	14.4533	14.4821	14.5168	PRPSAP2	Phosphoribosyl pyrophosphate synthase-associated protein 2	O60256	+	1975_OR_1975_NC	3.48732	0.000169014	0.226636	11.5075
14.8324	14.9651	14.9179	15.5529	15.5468	15.5568	SMARCA5	SWI/SNF-related matrix-associated actin-dependent regulator of chromatin subfamily A member 5	O60264	+	1975_OR_1975_NC	4.11404	0	-0.647016	-16.6128
10.129	9.97867	9.77879	10.9564	10.8402	10.634	URB1	Nucleolar pre-ribosomal-associated protein 1	O60287	+	1975_OR_1975_NC	2.44333	0.00108587	-0.848059	-6.12334
14.5429	14.5734	14.5576	15.114	15.1467	15.155	OPA1	Dynamin-like 120 kDa protein, mitochondrial	O60313	+	1975_OR_1975_NC	5.54047	0	-0.580643	-37.9449
13.7168	13.7249	13.6624	12.6389	12.6131	12.6437	KIF1B	Kinesin-like protein KIF1B	O60333	+	1975_OR_1975_NC	5.98421	0	1.06949	49.0106
13.5113	13.5059	13.4212	14.3392	14.2865	14.2929	KDM1A	Lysine-specific histone demethylase 1A	O60341	+	1975_OR_1975_NC	4.79213	0	-0.826723	-24.6252
11.3011	10.8174	10.9792	12.7082	12.8016	12.7709	TBC1D4	TBC1 domain family member 4	O60343	+	1975_OR_1975_NC	3.54866	0	-1.72765	-11.9312
15.4179	15.5132	15.5144	15.8301	15.7977	15.7415	ACSL4	Long-chain-fatty-acid--CoA ligase 4	O60488	+	1975_OR_1975_NC	2.76906	0.00045271	-0.307966	-7.48706
17.3216	17.4636	17.3265	17.7228	17.7603	17.8208	SYNCRIP	Heterogeneous nuclear ribonucleoprotein Q	O60506	+	1975_OR_1975_NC	2.72324	0.000441451	-0.397424	-7.28053
10.089	9.87667	9.87288	10.933	10.5526	10.8261	TPST1	Protein-tyrosine sulfotransferase 1	O60507	+	1975_OR_1975_NC	2.45224	0.00109173	-0.824402	-6.1576
12.1839	12.3117	12.1089	12.9817	13.033	13.0663	GMDS	GDP-mannose 4,6 dehydratase	O60547	+	1975_OR_1975_NC	3.67771	0	-0.825469	-12.872
12.8412	12.5456	12.8416	11.3744	11.4521	11.765	NMT2	Glycylpeptide N-tetradecanoyltransferase 2	O60551	+	1975_OR_1975_NC	2.84272	0.000350139	1.21231	7.83009
16.1339	16.124	16.1661	15.6637	15.564	15.6211	PLOD3	Multifunctional procollagen lysine hydroxylase and glycosyltransferase LH3	O60568	+	1975_OR_1975_NC	4.1172	0	0.525052	16.6434
11.9153	11.6082	11.7636	10.3551	10.3633	9.86355	TLR2	Toll-like receptor 2	O60603	+	1975_OR_1975_NC	2.95197	0.000325472	1.5684	8.36486
15.6186	15.5807	15.5598	16.1305	16.1868	16.2017	DIAPH1	Protein diaphanous homolog 1	O60610	+	1975_OR_1975_NC	4.53346	0	-0.586649	-21.1982
13.4855	13.6164	13.3859	12.2586	12.3647	12.5542	SELENOF	Selenoprotein F	O60613	+	1975_OR_1975_NC	3.26726	0.000142964	1.10341	10.1016
13.675	13.934	13.647	13.0773	13.1615	13.097	EXOC3	Exocyst complex component 3	O60645	+	1975_OR_1975_NC	2.60007	0.000731351	0.640074	6.74995
16.4134	16.371	16.4505	16.8317	16.8492	16.8567	UGDH	UDP-glucose 6-dehydrogenase	O60701	+	1975_OR_1975_NC	4.24993	0	-0.434271	-17.9802
15.5111	15.4461	15.4948	16.9323	16.925	16.9357	CTNND1	Catenin delta-1	O60716	+	1975_OR_1975_NC	6.67906	0	-1.44701	-73.1419
14.8816	14.8324	14.8483	13.9334	13.9263	13.9667	SNX2	Sorting nexin-2	O60749	+	1975_OR_1975_NC	5.93939	0	0.911985	47.7604
13.8656	13.6861	13.6448	14.0491	14.0835	14.1456	DPM1	Dolichol-phosphate mannosyltransferase subunit 1	O60762	+	1975_OR_1975_NC	2.09812	0.00221152	-0.360574	-4.91152
15.7657	15.6011	15.7366	14.6245	14.6768	14.761	USO1	General vesicular transport factor p115	O60763	+	1975_OR_1975_NC	4.02061	0	1.01372	15.7321
15.3844	15.3866	15.3881	13.533	13.4853	13.3763	TOM1	Target of Myb protein 1	O60784	+	1975_OR_1975_NC	5.6921	0	1.92151	41.4135
19.2283	19.2131	19.8074	20.3656	20.5198	20.6885	H2BC12;H2BC14;H2BC15;H2BC18;H2BC4;H2BC5;H2BC9	Histone H2B type 1-C/E/F/G/I;Histone H2B type 1-D;Histone H2B type 1-H;Histone H2B type 1-K;Histone H2B type 1-M;Histone H2B type 1-N;Histone H2B type 2-F	O60814;P58876;P62807;Q5QNW6;Q93079;Q99877;Q99879	+	1975_OR_1975_NC	2.1604	0.00206891	-1.10838	-5.11462
12.6776	12.6901	12.4085	11.55	11.5772	11.8019	PFKFB2	6-phosphofructo-2-kinase/fructose-2,6-bisphosphatase 2	O60825	+	1975_OR_1975_NC	2.83624	0.000349171	0.949018	7.79936
13.6836	13.9002	13.7054	13.1577	13.1403	13.1727	CCDC22	Coiled-coil domain-containing protein 22	O60826	+	1975_OR_1975_NC	3.02182	0.000256858	0.606191	8.72398
15.265	15.3585	15.2705	14.7107	14.7856	14.738	PQBP1	Polyglutamine-binding protein 1	O60828	+	1975_OR_1975_NC	3.91571	0	0.55324	14.7975
15.3147	15.2518	15.3174	15.4448	15.4453	15.4556	DKC1	H/ACA ribonucleoprotein complex subunit DKC1	O60832	+	1975_OR_1975_NC	2.68092	0.000433588	-0.153939	-7.09425
16.003	16.1271	15.9992	15.7372	15.6956	15.6598	EIF5B	Eukaryotic translation initiation factor 5B	O60841	+	1975_OR_1975_NC	2.71908	0.000440766	0.345545	7.26202
12.8073	13.1619	12.7716	14.3518	14.3539	14.3142	DIAPH2	Protein diaphanous homolog 2	O60879	+	1975_OR_1975_NC	3.46968	0.000166234	-1.42632	-11.3883
13.4477	13.5899	13.4124	12.7832	12.7944	12.6482	BRD4	Bromodomain-containing protein 4	O60885	+	1975_OR_1975_NC	3.30571	0.000146901	0.741411	10.3349
15.9732	15.5623	15.9025	14.3944	14.4082	14.0663	CUTA	Protein CutA	O60888	+	1975_OR_1975_NC	3.0756	0.000176166	1.52302	9.01003
12.45	11.4435	13.2402	15.3884	15.4469	15.5694	TBL1X	F-box-like/WD repeat-containing protein TBL1X	O60907	+	1975_OR_1975_NC	2.38761	0.00110225	-3.09035	-5.91281
12.8614	12.8131	13.3298	11.0528	11.5101	11.1778	PPP1R11	E3 ubiquitin-protein ligase PPP1R11	O60927	+	1975_OR_1975_NC	2.91913	0.000319075	1.75456	8.20072
13.9946	13.8124	14.0589	12.9423	13.0373	12.8782	ABCB7	ATP-binding cassette sub-family B member 7, mitochondrial	O75027	+	1975_OR_1975_NC	3.48861	0.000169312	1.00273	11.5162
9.98816	10.3118	9.78401	11.6148	11.5073	11.4677	ATP9A	Probable phospholipid-transporting ATPase IIA	O75110	+	1975_OR_1975_NC	3.14611	0.000131058	-1.50195	-9.39816
13.3352	13.2369	13.2745	13.8073	13.7624	13.7595	ROCK2	Rho-associated protein kinase 2	O75116	+	1975_OR_1975_NC	3.95835	0	-0.494222	-15.1708
11.8297	11.4495	11.5349	13.4519	13.5306	13.6828	PTCD1	Pentatricopeptide repeat-containing protein 1, mitochondrial	O75127	+	1975_OR_1975_NC	3.89238	0	-1.95043	-14.5971
15.1078	14.9222	15.1332	16.3121	16.3392	16.3247	CPNE3	Copine-3	O75131	+	1975_OR_1975_NC	4.34323	0	-1.27093	-18.9822
13.5178	13.5584	13.4376	12.6736	12.8296	12.7758	HIP1R	Huntingtin-interacting protein 1-related protein	O75146	+	1975_OR_1975_NC	3.67764	0	0.744913	12.8715
15.0358	14.9795	15.2571	15.6653	15.6798	15.5898	CLUH	Clustered mitochondria protein homolog	O75153	+	1975_OR_1975_NC	2.46636	0.00110565	-0.554121	-6.21219
11.7813	11.9077	11.7739	12.9379	12.9413	13.015	TSC22D2	TSC22 domain family protein 2	O75157	+	1975_OR_1975_NC	4.6585	0	-1.14376	-22.7916
14.239	14.2778	14.2383	14.0126	14.0069	14.0054	DNAJC13	DnaJ homolog subfamily C member 13	O75165	+	1975_OR_1975_NC	4.28847	0	0.243447	18.3877
12.6292	12.1242	12.4361	13.402	13.4303	13.4586	CNOT3	CCR4-NOT transcription complex subunit 3	O75175	+	1975_OR_1975_NC	2.6556	0.000467402	-1.03382	-6.9848
10.5848	11.0806	10.7496	11.5459	11.5842	11.5529	ANKRD17	Ankyrin repeat domain-containing protein 17	O75179	+	1975_OR_1975_NC	2.17686	0.00196873	-0.756038	-5.16938
15.1341	15.121	15.1525	16.0626	16.1152	16.0767	GGCT	Gamma-glutamylcyclotransferase	O75223	+	1975_OR_1975_NC	6.09426	0	-0.949003	-52.2202
14.2678	14.2984	14.5213	15.1258	15.1141	15.0668	NIPSNAP2	Protein NipSnap homolog 2	O75323	+	1975_OR_1975_NC	3.07984	0.000176853	-0.739793	-9.03295
11.0165	11.4815	11.4767	12.3994	12.4272	12.4378	HMMR	Hyaluronan mediated motility receptor	O75330	+	1975_OR_1975_NC	2.68021	0.000432487	-1.09658	-7.09118
14.7343	14.8601	14.8682	13.9879	13.8428	13.297	ATP6V1G1	V-type proton ATPase subunit G 1	O75348	+	1975_OR_1975_NC	2.17889	0.00197027	1.1116	5.17617
14.4095	13.7786	14.3518	15.1784	15.1224	15.3073	VPS4B	Vacuolar protein sorting-associated protein 4B	O75351	+	1975_OR_1975_NC	2.09484	0.00229452	-1.02275	-4.90099
16.1647	15.8068	16.0904	13.9936	14.1422	14.058	MPDU1	Mannose-P-dolichol utilization defect 1 protein	O75352	+	1975_OR_1975_NC	4.12145	0	1.95604	16.6847
11.2542	11.4851	11.5966	12.4164	12.3465	12.2222	NCOR1	Nuclear receptor corepressor 1	O75376	+	1975_OR_1975_NC	2.80049	0.000341437	-0.883053	-7.63177
10.9875	11.129	10.7711	9.29572	8.89957	9.01459	TRIM3	Tripartite motif-containing protein 3	O75382	+	1975_OR_1975_NC	3.56529	0	1.89259	12.0487
18.1186	18.2238	18.2359	18.4932	18.4999	18.3899	CS	Citrate synthase, mitochondrial	O75390	+	1975_OR_1975_NC	2.18781	0.00188383	-0.26827	-5.20603
13.4712	13.4552	13.4647	12.788	12.8189	13.1033	SPAG7	Sperm-associated antigen 7	O75391	+	1975_OR_1975_NC	2.29505	0.00144186	0.560256	5.57631
17.3322	17.3378	17.3045	15.7573	15.7588	15.8232	SEC22B	Vesicle-trafficking protein SEC22b	O75396	+	1975_OR_1975_NC	6.45582	0	1.54508	64.3159
12.1616	12.0846	11.8382	10.7325	10.5803	10.6323	TACC1	Transforming acidic coiled-coil-containing protein 1	O75410	+	1975_OR_1975_NC	3.6764	0	1.37979	12.8621
11.1834	11.6631	11.4892	12.3493	12.4322	12.3776	NME6	Nucleoside diphosphate kinase 6	O75414	+	1975_OR_1975_NC	2.56699	0.000878469	-0.941148	-6.61333
9.00365	9.0101	8.87345	9.90177	9.96378	10.3316	MOSPD3	Motile sperm domain-containing protein 3	O75425	+	1975_OR_1975_NC	2.83775	0.000349558	-1.10332	-7.80648
12.3457	12.33	12.4432	11.9261	11.9142	11.7396	MTX2	Metaxin-2	O75431	+	1975_OR_1975_NC	2.73603	0.000444909	0.512999	7.33766
11.186	11.1675	11.1832	11.6563	11.7532	11.4758	MED24	Mediator of RNA polymerase II transcription subunit 24	O75448	+	1975_OR_1975_NC	2.2782	0.00147282	-0.449555	-5.51678
12.367	12.421	12.3692	11.9121	11.7271	11.9208	KATNA1	Katanin p60 ATPase-containing subunit A1	O75449	+	1975_OR_1975_NC	2.90273	0.000316151	0.532396	8.11988
13.3048	13.1291	13.2353	14.3341	14.335	14.395	PSIP1	PC4 and SFRS1-interacting protein	O75475	+	1975_OR_1975_NC	4.48477	0	-1.13167	-20.6079
16.253	16.1084	16.3371	15.7696	15.8049	15.7933	NDUFS3	NADH dehydrogenase [ubiquinone] iron-sulfur protein 3, mitochondrial	O75489	+	1975_OR_1975_NC	2.55454	0.000930233	0.443567	6.56254
13.4834	13.4474	13.4634	14.0846	14.1685	14.415	HSBP1	Heat shock factor-binding protein 1	O75506	+	1975_OR_1975_NC	2.79422	0.000340334	-0.757975	-7.60267
15.1147	15.5556	15.1535	13.4072	13.544	13.5861	ECI2	Enoyl-CoA delta isomerase 2, mitochondrial	O75521	+	1975_OR_1975_NC	3.51182	0.000172507	1.76216	11.675
16.3979	16.463	16.4156	16.8533	16.839	16.7618	SF3B1	Splicing factor 3B subunit 1	O75533	+	1975_OR_1975_NC	3.47111	0.000166378	-0.392527	-11.3979
13.3291	13.2679	13.5862	13.9448	13.9639	13.926	PRKRA	Interferon-inducible double-stranded RNA-dependent protein kinase activator A	O75569	+	1975_OR_1975_NC	2.30478	0.00139892	-0.550515	-5.61093
12.6618	12.8214	12.7086	10.114	10.1258	9.65854	GCAT	2-amino-3-ketobutyrate coenzyme A ligase, mitochondrial	O75600	+	1975_OR_1975_NC	4.17124	0	2.76447	17.1755
15.6787	15.4165	15.6772	13.3416	12.9633	13.144	CREG1	Protein CREG1	O75629	+	1975_OR_1975_NC	4.20013	0	2.44117	17.4668
15.658	15.7631	15.7816	16.1279	16.1509	16.0759	SNRNP200	U5 small nuclear ribonucleoprotein 200 kDa helicase	O75643	+	1975_OR_1975_NC	3.00586	0.000339066	-0.383981	-8.64071
13.3347	13.388	13.205	14.1499	14.0333	14.0232	TOM1L1	TOM1-like protein 1	O75674	+	1975_OR_1975_NC	3.44037	0.000163127	-0.759557	-11.1928
12.4417	12.2534	12.357	11.9172	11.805	11.7312	PPM1B	Protein phosphatase 1B	O75688	+	1975_OR_1975_NC	2.64585	0.000522954	0.532878	6.94307
13.0367	12.902	13.0119	13.5846	13.6057	13.6283	UTP20	Small subunit processome component 20 homolog	O75691	+	1975_OR_1975_NC	3.86798	0	-0.622709	-14.3903
15.4775	15.2999	15.4522	15.1136	15.1101	15.0638	NUP155	Nuclear pore complex protein Nup155	O75694	+	1975_OR_1975_NC	2.25594	0.00163295	0.314052	5.4389
13.976	13.7786	13.4664	12.148	12.2984	12.4608	RP2	Protein XRP2	O75695	+	1975_OR_1975_NC	2.93472	0.000322807	1.43793	8.27828
12.8041	12.7166	12.7671	13.9227	13.9196	13.8452	WDHD1	WD repeat and HMG-box DNA-binding protein 1	O75717	+	1975_OR_1975_NC	5.22371	0	-1.1332	-31.604
12.4633	12.6964	12.5594	11.3711	11.5498	11.1286	RPP40	Ribonuclease P protein subunit p40	O75818	+	1975_OR_1975_NC	3.02967	0.000258307	1.22317	8.76522
17.1083	17.1509	17.0638	16.8094	16.7698	16.8259	EIF3G	Eukaryotic translation initiation factor 3 subunit G	O75821	+	1975_OR_1975_NC	3.27377	0.000144144	0.305945	10.1408
16.4408	16.368	16.3503	16.1534	16.1745	16.1777	EIF3J	Eukaryotic translation initiation factor 3 subunit J	O75822	+	1975_OR_1975_NC	2.79007	0.000338874	0.217838	7.5835
16.0576	15.8014	16.029	15.5693	15.5307	15.5807	CBR3	Carbonyl reductase [NADPH] 3	O75828	+	1975_OR_1975_NC	2.08863	0.00228678	0.402455	4.88111
14.3231	14.6818	14.3859	13.7617	13.7653	13.4944	PSMD10	26S proteasome non-ATPase regulatory subunit 10	O75832	+	1975_OR_1975_NC	2.28693	0.0014359	0.789815	5.54757
13.3312	13.3174	13.5883	14.4876	14.5423	14.393	AP1G2	AP-1 complex subunit gamma-like 2	O75843	+	1975_OR_1975_NC	3.38062	0.000156098	-1.06199	-10.8042
16.1304	16.1084	16.1963	17.0087	17.0266	16.9782	IDH1	Isocitrate dehydrogenase [NADP] cytoplasmic	O75874	+	1975_OR_1975_NC	5.05779	0	-0.859432	-28.7151
14.2172	14.3032	14.0825	12.6633	12.2299	12.019	RBBP9	Serine hydrolase RBBP9	O75884	+	1975_OR_1975_NC	3.15939	0.000132505	1.89688	9.47297
13.2391	13.3331	13.1997	13.7185	13.7482	13.7692	STAM2	Signal transducing adapter molecule 2	O75886	+	1975_OR_1975_NC	3.49449	0.000169912	-0.487981	-11.5562
8.88615	9.88554	9.3924	11.2395	10.9985	11.2415	TUSC2	Tumor suppressor candidate 2	O75896	+	1975_OR_1975_NC	2.38806	0.00110273	-1.77182	-5.91447
13.7639	13.6919	13.6054	12.5343	12.7288	12.6501	TRIO	Triple functional domain protein	O75962	+	1975_OR_1975_NC	3.87261	0	1.04933	14.4293
13.949	13.6348	13.7816	15.3945	15.4056	15.4338	CPD	Carboxypeptidase D	O75976	+	1975_OR_1975_NC	4.22621	0	-1.62284	-17.7338
14.0772	13.1007	14.0953	17.2582	17.0472	16.7663	KRT36	Keratin, type I cuticular Ha6	O76013	+	1975_OR_1975_NC	3.09601	0.000125819	-3.26615	-9.12081
13.1528	13.4678	13.3207	14.0761	14.0991	14.1107	CLPX	ATP-dependent Clp protease ATP-binding subunit clpX-like, mitochondrial	O76031	+	1975_OR_1975_NC	2.98533	0.000333535	-0.781534	-8.53464
15.6455	15.6755	15.7133	15.4293	15.3392	15.344	SEC14L2	SEC14-like protein 2	O76054	+	1975_OR_1975_NC	3.02201	0.000257018	0.30729	8.72495
14.7015	13.8853	14.5058	11.8014	12.0042	11.7085	DDAH1	N(G),N(G)-dimethylarginine dimethylaminohydrolase 1	O94760	+	1975_OR_1975_NC	3.19507	0.000135498	2.52616	9.67675
12.1723	12.2924	12.1754	11.7619	11.6521	11.7496	URI1	Unconventional prefoldin RPB5 interactor 1	O94763	+	1975_OR_1975_NC	3.13832	0.000130701	0.492183	9.35455
12.2604	10.7268	12.0833	13.9949	14.1191	14.0905	ALDH1A2	Retinal dehydrogenase 2	O94788	+	1975_OR_1975_NC	2.09282	0.00229107	-2.37802	-4.89454
14.9423	14.8326	14.9072	14.0636	14.0994	13.9884	STK10	Serine/threonine-protein kinase 10	O94804	+	1975_OR_1975_NC	4.28397	0	0.843566	18.3397
15.3421	15.2438	15.2634	15.8113	15.8761	15.8473	TOMM70	Mitochondrial import receptor subunit TOM70	O94826	+	1975_OR_1975_NC	4.03557	0	-0.561807	-15.87
13.9044	13.9203	14.0839	13.6645	13.6836	13.6451	UFL1	E3 UFM1-protein ligase 1	O94874	+	1975_OR_1975_NC	2.19259	0.00189051	0.305094	5.22213
12.6641	12.8478	12.6524	13.4211	13.4037	13.3599	SUN1	SUN domain-containing protein 1	O94901	+	1975_OR_1975_NC	3.28839	0.000145015	-0.673458	-10.2292
14.7592	14.7455	14.7789	15.3207	15.285	15.2998	PRPF6	Pre-mRNA-processing factor 6	O94906	+	1975_OR_1975_NC	5.54757	0	-0.540688	-38.1007
10.1021	10.4356	10.3756	11.059	11.316	11.2021	PCF11	Pre-mRNA cleavage complex 2 protein Pcf11	O94913	+	1975_OR_1975_NC	2.66063	0.000468813	-0.887957	-7.00642
12.4707	12.5231	12.4972	12.8574	12.8393	12.9005	FRYL	Protein furry homolog-like	O94915	+	1975_OR_1975_NC	4.00644	0	-0.368741	-15.6026
13.4855	13.8523	13.603	15.6751	15.6482	15.6305	ENDOD1	Endonuclease domain-containing 1 protein	O94919	+	1975_OR_1975_NC	4.28976	0	-2.00433	-18.4014
14.3637	14.3626	14.2801	17.1253	17.1357	16.9773	GLS	Glutaminase kidney isoform, mitochondrial	O94925	+	1975_OR_1975_NC	5.91802	0	-2.74398	-47.1756
14.2129	14.2755	13.9265	12.2507	12.167	12.204	KDM4B	Lysine-specific demethylase 4B	O94953	+	1975_OR_1975_NC	4.20688	0	1.93103	17.5356
12.2211	12.413	12.1461	12.9429	12.8643	12.8128	USP19	Ubiquitin carboxyl-terminal hydrolase 19	O94966	+	1975_OR_1975_NC	2.65128	0.000523738	-0.613223	-6.96629
13.9078	13.7143	13.9432	14.555	14.5234	14.5407	AP2A2	AP-2 complex subunit alpha-2	O94973	+	1975_OR_1975_NC	3.17227	0.000133426	-0.684629	-9.54607
16.0227	16.2418	16.1213	15.4072	15.4408	15.3506	SEC31A	Protein transport protein Sec31A	O94979	+	1975_OR_1975_NC	3.35303	0.000152623	0.729108	10.6291
13.9336	14.1782	14.1996	13.0971	12.9906	12.9181	HEXIM1	Protein HEXIM1	O94992	+	1975_OR_1975_NC	3.41522	0.000160401	1.10184	11.0276
7.798	9.24231	8.72506	11.1536	11.201	11.0665	CCNB2	G2/mitotic-specific cyclin-B2	O95067	+	1975_OR_1975_NC	2.41459	0.00106866	-2.5519	-6.01398
10.9092	11.3841	11.4509	12.7398	12.962	12.7528	UBR5	E3 ubiquitin-protein ligase UBR5	O95071	+	1975_OR_1975_NC	2.97512	0.000330144	-1.5701	-8.48233
9.82566	10.6689	10.0855	11.4661	11.5001	11.6452	PRSS23	Serine protease 23	O95084	+	1975_OR_1975_NC	2.2049	0.00181414	-1.34379	-5.2637
12.7646	12.902	12.5715	12.0737	11.9099	12.1594	MFN2	Mitofusin-2	O95140	+	1975_OR_1975_NC	2.35426	0.00118019	0.698354	5.78968
11.2509	10.6902	11.2144	12.8497	12.8043	12.7203	UBE4B	Ubiquitin conjugation factor E4 B	O95155	+	1975_OR_1975_NC	3.14662	0.000131327	-1.73958	-9.40104
14.1867	14.3752	12.6461	11.0406	10.9049	10.938	GABARAP	Gamma-aminobutyric acid receptor-associated protein	O95166	+	1975_OR_1975_NC	2.1416	0.00216756	2.77483	5.05264
15.9541	15.8085	15.7208	15.1238	15.0497	15.0175	RTN3	Reticulon-3	O95197	+	1975_OR_1975_NC	3.28249	0.000144687	0.764139	10.1934
9.88714	10.4684	9.69556	11.3663	11.5306	11.5316	STBD1	Starch-binding domain-containing protein 1	O95210	+	1975_OR_1975_NC	2.4402	0.00108296	-1.45916	-6.11137
12.4619	12.5173	12.49	13.8368	13.8708	13.7965	KIF4A	Chromosome-associated kinesin KIF4A	O95239	+	1975_OR_1975_NC	6.02689	0	-1.34497	-50.2312
10.6913	10.9183	10.6182	11.9844	11.8893	11.9123	CCNDBP1	Cyclin-D1-binding protein 1	O95273	+	1975_OR_1975_NC	3.62998	0	-1.18603	-12.5161
14.9814	14.8727	14.8859	15.1255	15.1092	15.203	VAPB	Vesicle-associated membrane protein-associated protein B/C	O95292	+	1975_OR_1975_NC	2.18214	0.00188014	-0.232509	-5.18703
14.0301	14.1262	13.9785	13.8143	13.8293	13.8408	NDUFC2	NADH dehydrogenase [ubiquinone] 1 subunit C2	O95298	+	1975_OR_1975_NC	2.10474	0.00221903	0.216769	4.93282
17.2938	17.5177	17.3687	16.3682	16.4761	16.3981	PGLS	6-phosphogluconolactonase	O95336	+	1975_OR_1975_NC	3.74281	0	0.979268	13.3732
16.0676	16.1397	16.0476	14.6867	14.6923	14.6367	PAPSS2	Bifunctional 3'-phosphoadenosine 5'-phosphosulfate synthase 2	O95340	+	1975_OR_1975_NC	5.74471	0	1.41307	42.6892
15.2082	15.2119	15.2155	15.6757	15.7004	15.6621	SMC2	Structural maintenance of chromosomes protein 2	O95347	+	1975_OR_1975_NC	5.67368	0	-0.467506	-40.9757
13.1687	13.3951	13.4072	14.4154	14.4553	14.4073	ATG7	Ubiquitin-like modifier-activating enzyme ATG7	O95352	+	1975_OR_1975_NC	3.81569	0	-1.10232	-13.9567
13.3888	13.2051	13.4975	12.4564	12.5563	12.4968	TRIM16	Tripartite motif-containing protein 16	O95361	+	1975_OR_1975_NC	3.17317	0.000133612	0.860652	9.55122
13.7643	13.8022	13.7582	13.9898	13.9203	14.0204	LYPLA2	Acyl-protein thioesterase 2	O95372	+	1975_OR_1975_NC	2.45847	0.00109616	-0.201971	-6.18163
11.9305	12.3952	11.8534	12.8574	12.9242	12.9309	ARIH2	E3 ubiquitin-protein ligase ARIH2	O95376	+	1975_OR_1975_NC	2.1079	0.00222155	-0.844482	-4.943
15.4986	14.9925	15.557	14.4015	14.5534	14.2316	PGM3	Phosphoacetylglucosamine mutase	O95394	+	1975_OR_1975_NC	2.03902	0.0027325	0.953837	4.72457
13.8226	13.781	13.7787	13.8852	13.8904	13.9403	CD2BP2	CD2 antigen cytoplasmic tail-binding protein 2	O95400	+	1975_OR_1975_NC	2.09999	0.00221235	-0.111197	-4.91753
13.1151	13.2496	13.0167	12.6247	12.5753	12.5872	SVIL	Supervillin	O95425	+	1975_OR_1975_NC	2.81286	0.000343292	0.531398	7.68939
12.0496	11.8993	12.1405	12.7421	12.7231	12.5778	PARN	Poly(A)-specific ribonuclease PARN	O95453	+	1975_OR_1975_NC	2.76127	0.000450555	-0.65121	-7.45159
14.0421	13.981	14.0591	14.8023	14.726	14.7637	SGPL1	Sphingosine-1-phosphate lyase 1	O95470	+	1975_OR_1975_NC	4.65644	0	-0.736596	-22.7644
11.6368	12.1661	11.945	10.9956	11.1804	10.916	CTDNEP1	CTD nuclear envelope phosphatase 1	O95476	+	1975_OR_1975_NC	2.16733	0.00204742	0.885272	5.1376
14.5072	13.9527	14.2928	12.8633	12.5713	12.9097	MPC2	Mitochondrial pyruvate carrier 2	O95563	+	1975_OR_1975_NC	2.79596	0.000340885	1.46945	7.61075
11.3805	10.5906	10.884	14.19	14.2497	14.2975	ETHE1	Persulfide dioxygenase ETHE1, mitochondrial	O95571	+	1975_OR_1975_NC	3.8405	0	-3.294	-14.1608
14.6678	14.5588	14.6364	15.0825	15.1284	15.1251	ACSL3	Long-chain-fatty-acid--CoA ligase 3	O95573	+	1975_OR_1975_NC	3.79489	0	-0.491005	-13.7876
13.0956	12.9554	13.0131	14.177	14.2339	14.1421	POLR1A	DNA-directed RNA polymerase I subunit RPA1	O95602	+	1975_OR_1975_NC	4.73888	0	-1.16297	-23.8778
11.8217	11.7359	11.9808	12.2037	12.2006	12.1628	STAMBP	STAM-binding protein	O95630	+	1975_OR_1975_NC	2.03143	0.00272747	-0.34291	-4.70095
11.2285	11.2559	10.8161	11.8642	11.8777	11.8807	CPSF4	Cleavage and polyadenylation specificity factor subunit 4	O95639	+	1975_OR_1975_NC	2.25569	0.00163162	-0.774016	-5.43805
13.8903	13.8724	13.9651	15	15.051	14.934	ASMTL	Probable bifunctional dTTP/UTP pyrophosphatase/methyltransferase protein	O95671	+	1975_OR_1975_NC	4.78799	0	-1.08569	-24.5663
15.309	15.3848	15.4073	13.883	13.9652	13.7889	RAB3D	Ras-related protein Rab-3D	O95716	+	1975_OR_1975_NC	4.83395	0	1.48805	25.2285
15.1899	15.0355	15.2121	14.6768	14.6543	14.726	OXSR1	Serine/threonine-protein kinase OSR1	O95747	+	1975_OR_1975_NC	2.82398	0.000346301	0.46013	7.74151
12.4367	12.2771	12.499	11.5077	11.4681	11.6137	GGPS1	Geranylgeranyl pyrophosphate synthase	O95749	+	1975_OR_1975_NC	3.41962	0.000160939	0.874467	11.0564
16.7898	16.7863	16.7318	15.5665	15.5924	15.5854	HSPA4L	Heat shock 70 kDa protein 4L	O95757	+	1975_OR_1975_NC	6.29031	0	1.18788	58.4661
13.9844	14.1506	14.1749	14.8919	14.9165	14.8134	PTBP3	Polypyrimidine tract-binding protein 3	O95758	+	1975_OR_1975_NC	3.47511	0.000166811	-0.770618	-11.4249
12.0005	11.4888	11.6887	10.4637	10.7347	10.9961	STARD3NL	STARD3 N-terminal-like protein	O95772	+	1975_OR_1975_NC	2.0143	0.00289181	0.994508	4.64798
11.7261	11.9298	11.6366	12.6589	12.6887	12.4977	DDX58	Antiviral innate immune response receptor RIG-I	O95786	+	1975_OR_1975_NC	2.89795	0.000360114	-0.850931	-8.09644
15.5597	15.457	15.5908	14.8984	14.8958	14.9676	BAG2	BAG family molecular chaperone regulator 2	O95816	+	1975_OR_1975_NC	3.71523	0	0.615193	13.1587
14.1784	14.0413	14.3193	15.5406	15.5308	15.33	MAP4K4	Mitogen-activated protein kinase kinase kinase kinase 4	O95819	+	1975_OR_1975_NC	3.58535	0	-1.28747	-12.1918
12.7505	12.4024	12.4429	11.7209	11.7483	11.6511	CRYZL1	Quinone oxidoreductase-like protein 1	O95825	+	1975_OR_1975_NC	2.71892	0.000440538	0.825183	7.26132
16.8954	16.6838	16.9834	16.4561	16.408	16.4508	AIFM1	Apoptosis-inducing factor 1, mitochondrial	O95831	+	1975_OR_1975_NC	2.00225	0.003125	0.415873	4.61099
10.6884	11.2912	10.8784	13.1861	13.1669	13.3601	TSPAN15	Tetraspanin-15	O95858	+	1975_OR_1975_NC	3.57791	0	-2.285	-12.1385
15.2369	14.9884	15.2281	14.6162	14.6557	14.598	BPNT1	3'(2'),5'-bisphosphate nucleotidase 1	O95861	+	1975_OR_1975_NC	2.50054	0.00100417	0.527859	6.34603
15.0353	15.089	15.0848	11.8569	11.921	11.9196	DDAH2	N(G),N(G)-dimethylarginine dimethylaminohydrolase 2	O95865	+	1975_OR_1975_NC	7.48341	0	3.1705	116.235
13.0713	12.4506	12.8739	11.3562	11.4552	11.4155	ABHD16A	Phosphatidylserine lipase ABHD16A	O95870	+	1975_OR_1975_NC	2.77142	0.000391906	1.38965	7.49783
17.5907	16.0458	17.4701	10.6429	10.8465	10.4842	C6orf47	Uncharacterized protein C6orf47	O95873	+	1975_OR_1975_NC	3.63839	0	6.37765	12.5781
11.5329	11.3801	11.8687	12.2107	12.4573	12.4778	TXNDC12	Thioredoxin domain-containing protein 12	O95881	+	1975_OR_1975_NC	2.02914	0.00272447	-0.788037	-4.69385
12.9339	12.9039	12.9177	13.5265	13.5123	13.6087	ECD	Protein ecdysoneless homolog	O95905	+	1975_OR_1975_NC	4.44739	0	-0.630684	-20.1657
12.0778	12.2881	12.2307	12.647	12.5999	12.6215	MBD3	Methyl-CpG-binding domain protein 3	O95983	+	1975_OR_1975_NC	2.56419	0.000936455	-0.423958	-6.60189
12.2528	12.1626	12.2489	12.5527	12.4163	12.5569	BCL10	B-cell lymphoma/leukemia 10	O95999	+	1975_OR_1975_NC	2.19958	0.00185285	-0.287235	-5.24571
14.103	13.9294	13.8756	12.9383	13.0347	13.0909	CLPTM1	Cleft lip and palate transmembrane protein 1	O96005	+	1975_OR_1975_NC	3.49895	0.000170667	0.94802	11.5867
12.8673	12.2193	12.8192	11.291	11.2596	11.3619	PEX11B	Peroxisomal membrane protein 11B	O96011	+	1975_OR_1975_NC	2.4937	0.0010631	1.33112	6.31908
10.6811	9.82325	10.6902	12.1633	12.1732	12.2236	PAK4	Serine/threonine-protein kinase PAK 4	O96013	+	1975_OR_1975_NC	2.46536	0.00110414	-1.78849	-6.20831
14.8035	14.6591	14.6536	15.1988	15.1809	15.1103	ACTL6A	Actin-like protein 6A	O96019	+	1975_OR_1975_NC	2.91396	0.000318156	-0.457949	-8.17518
13.9163	13.7583	13.7084	12.6015	12.8585	12.7385	MT-CYB	Cytochrome b	P00156	+	1975_OR_1975_NC	3.3995	0.000158678	1.06148	10.9256
17.0934	17.2287	17.1918	17.5691	17.5776	17.4699	GLUD1	Glutamate dehydrogenase 1, mitochondrial	P00367	+	1975_OR_1975_NC	2.63934	0.00057228	-0.367575	-6.91533
17.8479	17.6777	17.5573	15.8774	15.9298	16.006	CYB5R3	NADH-cytochrome b5 reductase 3	P00387	+	1975_OR_1975_NC	4.34948	0	1.75658	19.0513
14.9682	14.9543	15.0361	16.0178	16.0145	16.0988	GSR	Glutathione reductase, mitochondrial	P00390	+	1975_OR_1975_NC	5.03132	0	-1.05754	-28.2791
16.8951	16.89	16.9559	17.3257	17.3305	17.3144	HPRT1	Hypoxanthine-guanine phosphoribosyltransferase	P00492	+	1975_OR_1975_NC	4.33341	0	-0.409869	-18.8742
13.3371	13.2949	13.2205	14.6449	14.6647	14.6576	EGFR	Epidermal growth factor receptor	P00533	+	1975_OR_1975_NC	5.61857	0	-1.37159	-39.6938
20.0407	19.9083	20.114	20.74	20.7675	20.8435	PGK1	Phosphoglycerate kinase 1	P00558	+	1975_OR_1975_NC	3.45177	0.000164243	-0.762681	-11.2684
11.1151	11.3868	10.7396	12.7283	12.815	12.795	PLAU	Urokinase-type plasminogen activator	P00749	+	1975_OR_1975_NC	3.06762	0.000175145	-1.6989	-8.96702
14.5272	14.5744	14.5198	12.9004	13.0141	13.1302	ADA	Adenosine deaminase	P00813	+	1975_OR_1975_NC	4.61856	0	1.52557	22.2702
17.8269	17.8713	17.7715	15.335	15.3691	15.3296	ASS1	Argininosuccinate synthase	P00966	+	1975_OR_1975_NC	6.81044	0	2.47868	78.8919
14.8045	14.7104	15.0938	13.3181	13.2667	13.7066	SERPINC1	Antithrombin-III	P01008	+	1975_OR_1975_NC	2.87225	0.000355056	1.43907	7.97149
17.174	17.3212	16.9905	11.2614	11.643	11.3808	C3	Complement C3	P01024	+	1975_OR_1975_NC	5.57823	0	5.73351	38.7806
16.1661	16.6926	16.4503	14.8385	14.9055	14.5495	HLA-B	HLA class I histocompatibility antigen, B alpha chain	P01889	+	1975_OR_1975_NC	3.05996	0.000173913	1.67183	8.92596
12.4811	12.5236	13.4442	18.2068	18.181	18.1738	MB	Myoglobin	P02144	+	1975_OR_1975_NC	4.1623	0	-5.37092	-17.0863
19.0045	19.108	19.1044	19.3799	19.4039	19.4744	LMNA	Prelamin-A/C	P02545	+	1975_OR_1975_NC	2.84762	0.000350916	-0.347077	-7.85337
15.4031	13.2064	14.7521	10.4467	10.7105	11.3717	APOE	Apolipoprotein E	P02649	+	1975_OR_1975_NC	2.1579	0.00206571	3.61089	5.10635
17.2778	16.9464	17.3849	16.4305	16.4467	16.3217	TFRC	Transferrin receptor protein 1	P02786	+	1975_OR_1975_NC	2.36622	0.00114212	0.803399	5.83361
16.6481	15.9416	16.6101	12.5053	12.2482	11.6738	FTL	Ferritin light chain	P02792	+	1975_OR_1975_NC	3.64975	0	4.25753	12.6624
16.1758	15.8774	16.6564	13.3349	13.5196	13.7447	FTH1	Ferritin heavy chain	P02794	+	1975_OR_1975_NC	3.34215	0.0001513	2.70346	10.5607
13.9681	13.9869	13.9002	14.5552	14.4995	14.4953	CAT	Catalase	P04040	+	1975_OR_1975_NC	4.18383	0	-0.56492	-17.3019
15.491	15.2468	15.5241	13.1533	13.2752	13.2974	GBA	Lysosomal acid glucosylceramidase	P04062	+	1975_OR_1975_NC	4.611	0	2.17867	22.1728
20.3985	20.5347	20.5446	21.2448	21.3	21.2356	ALDOA	Fructose-bisphosphate aldolase A	P04075	+	1975_OR_1975_NC	3.93663	0	-0.767543	-14.9795
13.5093	13.0573	13.4001	14.2947	14.357	14.8068	CSTB	Cystatin-B	P04080	+	1975_OR_1975_NC	2.27726	0.00147221	-1.16398	-5.51349
20.4877	20.5239	20.5408	21.365	21.4072	21.4556	ANXA1	Annexin A1	P04083	+	1975_OR_1975_NC	5.08869	0	-0.891751	-29.2325
12.5548	12.3395	12.5329	13.1	13.0712	13.1661	NR3C1	Glucocorticoid receptor	P04150	+	1975_OR_1975_NC	2.99989	0.000336996	-0.636702	-8.60972
19.9973	19.9417	20.2896	15.6318	15.5427	15.4903	SOD2	Superoxide dismutase [Mn], mitochondrial	P04179	+	1975_OR_1975_NC	5.59392	0	4.52126	39.1331
16.1704	16.1029	16.1846	17.4632	17.4829	17.5403	OAT	Ornithine aminotransferase, mitochondrial	P04181	+	1975_OR_1975_NC	5.59942	0	-1.34283	-39.2575
11.7428	11.7968	12.179	15.7473	15.7269	15.8165	TK1	Thymidine kinase, cytosolic	P04183	+	1975_OR_1975_NC	4.98689	0	-3.85733	-27.5619
13.4071	13.3865	13.3822	14.6083	14.6379	14.652	ASL	Argininosuccinate lyase	P04424	+	1975_OR_1975_NC	6.89195	0	-1.24079	-82.6835
18.5513	18.8114	18.6127	17.1781	17.1161	17.1593	HLA-A	HLA class I histocompatibility antigen, A alpha chain	P04439	+	1975_OR_1975_NC	4.3177	0	1.50728	18.7028
8.95157	9.31934	9.89877	11.5921	11.3156	11.2708	ERBB2	Receptor tyrosine-protein kinase erbB-2	P04626	+	1975_OR_1975_NC	2.61819	0.000678501	-2.00294	-6.82581
16.7259	16.7707	16.8893	17.4804	17.6142	17.5857	CAPNS1	Calpain small subunit 1	P04632	+	1975_OR_1975_NC	3.56445	0	-0.764821	-12.0427
15.7596	15.9784	15.7741	14.4303	14.4019	14.3956	TP53	Cellular tumor antigen p53	P04637	+	1975_OR_1975_NC	4.4328	0	1.42811	19.9957
17.7435	18.2018	17.8279	19.2265	19.1709	19.0592	HSPB1	Heat shock protein beta-1	P04792	+	1975_OR_1975_NC	2.9249	0.00032093	-1.2278	-8.22937
11.1428	10.7152	10.7741	12.3699	12.4748	12.3474	TYMS	Thymidylate synthase	P04818	+	1975_OR_1975_NC	3.39557	0.000157635	-1.51995	-10.9002
18.3397	18.456	18.3616	18.0868	18.0373	18.0443	RPN1	Dolichyl-diphosphooligosaccharide--protein glycosyltransferase subunit 1	P04843	+	1975_OR_1975_NC	2.9742	0.000329356	0.329632	8.47767
17.0549	17.0751	17.0076	16.5596	16.5995	16.4788	RPN2	Dolichyl-diphosphooligosaccharide--protein glycosyltransferase subunit 2	P04844	+	1975_OR_1975_NC	3.59578	0	0.49988	12.2669
12.7377	12.3442	12.7223	11.3382	11.4546	10.8735	SLC4A2	Anion exchange protein 2	P04920	+	1975_OR_1975_NC	2.48651	0.00105969	1.37931	6.2908
17.59	17.6581	17.5476	17.1766	17.1696	17.2774	ATP1A1	Sodium/potassium-transporting ATPase subunit alpha-1	P05023	+	1975_OR_1975_NC	2.92656	0.000321304	0.390696	8.23761
13.6076	13.0644	13.5583	14.5595	14.5466	14.6388	ATP1B1	Sodium/potassium-transporting ATPase subunit beta-1	P05026	+	1975_OR_1975_NC	2.57911	0.000779171	-1.17154	-6.6631
14.6325	14.6146	14.6258	13.3529	13.5516	13.4532	ALDH2	Aldehyde dehydrogenase, mitochondrial	P05091	+	1975_OR_1975_NC	4.46208	0	1.17175	20.3383
13.9227	13.777	13.698	9.05642	9.5449	9.83598	ITGB3	Integrin beta-3	P05106	+	1975_OR_1975_NC	4.27526	0	4.32013	18.247
14.2617	13.758	14.4093	10.7745	10.8802	10.7571	SERPINE1	Plasminogen activator inhibitor 1	P05121	+	1975_OR_1975_NC	4.11512	0	3.3391	16.6233
12.5878	12.5224	12.5517	10.9077	11.0332	10.9288	PCCA	Propionyl-CoA carboxylase alpha chain, mitochondrial	P05165	+	1975_OR_1975_NC	5.49717	0	1.5974	37.0087
13.1368	13.2866	13.0833	11.9675	12.0308	11.941	PCCB	Propionyl-CoA carboxylase beta chain, mitochondrial	P05166	+	1975_OR_1975_NC	4.24238	0	1.18916	17.9014
18.3543	18.3124	18.3108	17.9435	17.9454	17.8874	EIF2S1	Eukaryotic translation initiation factor 2 subunit 1	P05198	+	1975_OR_1975_NC	4.13782	0	0.400414	16.8446
18.6194	18.8296	18.7069	13.3189	13.4968	12.9848	ICAM1	Intercellular adhesion molecule 1	P05362	+	1975_OR_1975_NC	5.33287	0	5.4518	33.6603
18.3534	18.43	18.4638	18.7278	18.7356	18.7485	RPLP0	60S acidic ribosomal protein P0	P05388	+	1975_OR_1975_NC	3.19625	0.000135785	-0.321594	-9.68353
12.1757	11.768	12.1288	10.8547	10.9371	11.0825	JUN	Transcription factor AP-1	P05412	+	1975_OR_1975_NC	2.73924	0.00044584	1.06606	7.35207
16.5142	16.6217	16.5166	16.7313	16.7522	16.7098	SSB	Lupus La protein	P05455	+	1975_OR_1975_NC	2.06571	0.00244577	-0.180236	-4.80831
11.6905	11.8083	11.6347	11.0777	11.1565	11.1685	TFAP2A;TFAP2B;TFAP2E	Transcription factor AP-2-alpha;Transcription factor AP-2-beta;Transcription factor AP-2-epsilon	P05549;Q6VUC0;Q92481	+	1975_OR_1975_NC	3.22514	0.000138628	0.57687	9.85162
17.1248	16.9156	17.0092	16.5317	16.4409	16.5666	ITGB1	Integrin beta-1	P05556	+	1975_OR_1975_NC	2.67665	0.000432049	0.50349	7.0757
18.3054	18.4398	18.2761	18.868	18.9073	19.0704	KRT18	Keratin, type I cytoskeletal 18	P05783	+	1975_OR_1975_NC	2.79667	0.000341069	-0.608078	-7.61402
19.0226	19.1583	19.0212	19.7077	19.7115	19.8207	KRT8	Keratin, type II cytoskeletal 8	P05787	+	1975_OR_1975_NC	3.49818	0.000170515	-0.679272	-11.5815
14.2013	14.3437	14.2419	13.5519	13.544	13.5277	UROD	Uroporphyrinogen decarboxylase	P06132	+	1975_OR_1975_NC	4.13271	0	0.721068	16.7945
12.1136	11.8452	11.6246	8.83743	9.65122	9.69625	INSR	Insulin receptor	P06213	+	1975_OR_1975_NC	2.85386	0.000351697	2.46618	7.88315
15.8037	15.8467	15.7466	14.1619	14.1671	14.1771	GSN	Gelsolin	P06396	+	1975_OR_1975_NC	6.20301	0	1.63027	55.5976
9.88222	9.46921	10.1637	11.3179	11.3537	11.5137	RB1	Retinoblastoma-associated protein	P06400	+	1975_OR_1975_NC	2.74907	0.000448421	-1.55672	-7.39634
15.6566	15.9708	15.8186	17.0825	17.1982	17.1208	PTMA	Prothymosin alpha	P06454	+	1975_OR_1975_NC	3.77242	0	-1.31851	-13.6073
15.1778	15.383	15.1312	15.8735	15.888	15.876	CDK1	Cyclin-dependent kinase 1	P06493	+	1975_OR_1975_NC	2.95259	0.000325664	-0.648514	-8.36798
18.1525	18.2059	18.2381	18.6511	18.6126	18.672	ATP5F1B	ATP synthase subunit beta, mitochondrial	P06576	+	1975_OR_1975_NC	3.90087	0	-0.446398	-14.6697
21.157	21.1926	21.2885	22.0397	22.1002	22.0891	ENO1	Alpha-enolase	P06733	+	1975_OR_1975_NC	4.42291	0	-0.863656	-19.8812
15.7414	15.7642	15.8088	16.8492	16.8272	16.7762	PYGL	Glycogen phosphorylase, liver form	P06737	+	1975_OR_1975_NC	5.43372	0	-1.0461	-35.678
16.881	16.6908	16.9554	18.1129	18.0593	17.9905	GPI	Glucose-6-phosphate isomerase	P06744	+	1975_OR_1975_NC	3.82487	0	-1.21185	-14.0319
19.1908	19.6831	19.5461	18.6922	18.7012	18.6438	TPM3	Tropomyosin alpha-3 chain	P06753	+	1975_OR_1975_NC	2.23751	0.00169287	0.794272	5.37513
14.5668	14.6158	14.5009	13.517	13.5247	13.585	ITGAV	Integrin alpha-V	P06756	+	1975_OR_1975_NC	4.86749	0	1.01892	25.7229
14.5924	13.8384	14.4095	10.4716	10.0263	9.91839	HEXA	Beta-hexosaminidase subunit alpha	P06865	+	1975_OR_1975_NC	3.89522	0	4.14132	14.6213
14.6055	14.5771	14.6948	14.9656	14.9766	14.951	EPHX1	Epoxide hydrolase 1	P07099	+	1975_OR_1975_NC	3.13624	0.000130081	-0.338581	-9.34293
14.8782	14.7944	14.7802	13.6355	13.6508	13.7325	GPX1	Glutathione peroxidase 1	P07203	+	1975_OR_1975_NC	4.92969	0	1.14468	26.6653
14.3638	14.7524	14.6805	15.6822	15.7718	15.9069	H1-0	Histone H1.0	P07305	+	1975_OR_1975_NC	3.02332	0.000257339	-1.18805	-8.73182
11.9921	11.7092	12.1886	13.2688	13.3107	13.373	ACYP1	Acylphosphatase-1	P07311	+	1975_OR_1975_NC	3.16576	0.000133056	-1.35421	-9.50906
19.9374	20.2187	20.0075	21.314	21.26	21.2849	ANXA2	Annexin A2	P07355	+	1975_OR_1975_NC	3.86048	0	-1.23179	-14.3273
15.5044	15.2256	15.4662	16.4603	16.4568	16.5894	CAPN1	Calpain-1 catalytic subunit	P07384	+	1975_OR_1975_NC	3.45797	0.000165375	-1.10345	-11.3098
19.8072	19.515	19.7818	18.7969	18.8239	18.6556	TUBB	Tubulin beta chain	P07437	+	1975_OR_1975_NC	3.03718	0.000259283	0.942512	8.80482
16.8617	16.8723	16.8767	15.2087	15.2604	15.2478	HEXB	Beta-hexosaminidase subunit beta	P07686	+	1975_OR_1975_NC	7.23506	0	1.63122	100.747
17.1783	17.3366	17.2353	18.4212	18.4344	18.4903	APRT	Adenine phosphoribosyltransferase	P07741	+	1975_OR_1975_NC	4.71514	0	-1.19854	-23.5517
17.0828	17.1056	17.0957	16.8778	16.8659	16.8021	EPRS1	Bifunctional glutamate/proline--tRNA ligase	P07814	+	1975_OR_1975_NC	3.26329	0.000142012	0.24605	10.0778
16.1086	16.1285	16.2153	15.8588	15.7559	15.7986	CTSB	Cathepsin B	P07858	+	1975_OR_1975_NC	2.83915	0.000349751	0.346343	7.81316
20.1641	20.2803	20.3179	21.2162	21.1449	21.1866	HSP90AA1	Heat shock protein HSP 90-alpha	P07900	+	1975_OR_1975_NC	4.28164	0	-0.928471	-18.3148
13.0999	13.1279	13.1306	13.9476	14.0013	13.899	LYN	Tyrosine-protein kinase Lyn	P07948	+	1975_OR_1975_NC	4.92867	0	-0.829847	-26.6494
18.9645	18.7221	18.9823	17.2955	17.3571	17.5312	TPM2	Tropomyosin beta chain	P07951	+	1975_OR_1975_NC	3.77538	0	1.49502	13.631
16.643	16.723	16.7198	16.2792	16.2938	16.2674	FH	Fumarate hydratase, mitochondrial	P07954	+	1975_OR_1975_NC	3.96669	0	0.415144	15.2448
16.5992	16.5512	16.6605	11.7428	11.8693	11.9326	ANXA6	Annexin A6	P08133	+	1975_OR_1975_NC	6.70333	0	4.75539	74.1719
17.7847	17.6732	17.8139	17.3664	17.3589	17.3145	SLC3A2	4F2 cell-surface antigen heavy chain	P08195	+	1975_OR_1975_NC	3.06659	0.000174695	0.410664	8.96151
11.7094	11.5552	11.3548	12.6405	12.6976	12.6741	GUSB	Beta-glucuronidase	P08236	+	1975_OR_1975_NC	3.39153	0.000156991	-1.13093	-10.8742
15.4309	15.3723	15.3995	14.63	14.6605	14.702	PFKM	ATP-dependent 6-phosphofructokinase, muscle type	P08237	+	1975_OR_1975_NC	4.97628	0	0.736694	27.3934
20.9589	21.0816	21.0518	21.4387	21.4261	21.3851	HSP90AB1	Heat shock protein HSP 90-beta	P08238	+	1975_OR_1975_NC	3.17524	0.000133705	-0.385885	-9.56299
15.3185	15.158	15.45	14.2475	14.2501	14.2194	SRPRA	Signal recognition particle receptor subunit alpha	P08240	+	1975_OR_1975_NC	3.63956	0	1.06986	12.5868
14.8217	14.7083	14.8953	17.1137	17.1762	17.049	ASNS	Asparagine synthetase [glutamine-hydrolyzing]	P08243	+	1975_OR_1975_NC	5.4067	0	-2.3045	-35.126
14.1747	14.3797	14.1743	13.5881	13.5936	13.5505	HMBS	Porphobilinogen deaminase	P08397	+	1975_OR_1975_NC	3.17152	0.000133333	0.665493	9.54182
17.2875	17.4128	17.2143	16.9884	16.9498	16.919	PDHA1	Pyruvate dehydrogenase E1 component subunit alpha, somatic form, mitochondrial	P08559	+	1975_OR_1975_NC	2.34233	0.00122189	0.35244	5.74616
13.4476	13.4024	13.3463	13.9498	14.1045	13.8095	SNRPB2	U2 small nuclear ribonucleoprotein B''	P08579	+	1975_OR_1975_NC	2.45514	0.00109271	-0.555879	-6.16876
13.5857	13.8934	13.4898	15.0749	15.1249	15.1256	MET	Hepatocyte growth factor receptor	P08581	+	1975_OR_1975_NC	3.53246	0	-1.45221	-11.8179
12.772	13.164	13.029	11.107	11.5265	10.7571	MELTF	Melanotransferrin	P08582	+	1975_OR_1975_NC	2.75475	0.00044913	1.85815	7.42202
15.2471	15.0315	15.3544	14.1389	14.234	13.7539	ITGA5	Integrin alpha-5	P08648	+	1975_OR_1975_NC	2.58481	0.000724988	1.16876	6.68662
14.2868	14.5585	14.2812	13.7672	13.7451	13.7633	NFIC	Nuclear factor 1 C-type	P08651	+	1975_OR_1975_NC	2.5939	0.000728509	0.61693	6.7243
21.4456	21.7687	21.574	19.9117	19.9846	19.9795	VIM	Vimentin	P08670	+	1975_OR_1975_NC	4.1447	0	1.63753	16.9121
16.0173	15.9407	15.9531	20.5509	20.5679	20.7667	KRT19	Keratin, type I cytoskeletal 19	P08727	+	1975_OR_1975_NC	6.43641	0	-4.65811	-63.6006
19.0565	18.8063	18.9966	20.3692	20.3844	20.5138	KRT7	Keratin, type II cytoskeletal 7	P08729	+	1975_OR_1975_NC	4.11777	0	-1.46933	-16.6489
19.4079	19.4813	19.6181	18.685	18.6917	18.7536	ANXA5	Annexin A5	P08758	+	1975_OR_1975_NC	3.57587	0	0.792322	12.1239
14.5747	13.0968	14.0006	11.7694	11.4658	11.6762	CD63	CD63 antigen	P08962	+	1975_OR_1975_NC	2.16456	0.00204503	2.25355	5.1284
12.6483	12.5731	12.5029	13.6021	13.5557	13.2881	MRPL3	39S ribosomal protein L3, mitochondrial	P09001	+	1975_OR_1975_NC	2.98254	0.000332731	-0.907204	-8.52033
15.2064	15.3433	15.1614	15.7448	15.7238	15.677	SNRPA	U1 small nuclear ribonucleoprotein A	P09012	+	1975_OR_1975_NC	2.92077	0.000319629	-0.478139	-8.20887
19.4671	19.4538	19.4476	18.9665	19.012	18.9943	ENO2	Gamma-enolase	P09104	+	1975_OR_1975_NC	5.25658	0	0.46526	32.2097
14.9601	14.8971	14.8826	15.5051	15.4449	15.4482	ACAA1	3-ketoacyl-CoA thiolase, peroxisomal	P09110	+	1975_OR_1975_NC	4.24751	0	-0.552819	-17.9549
18.9799	18.9695	18.9979	18.3089	18.4603	18.4446	GSTP1	Glutathione S-transferase P	P09211	+	1975_OR_1975_NC	3.53706	0	0.57781	11.85
20.1977	20.3834	20.3423	19.2507	19.1814	19.1991	LGALS1	Galectin-1	P09382	+	1975_OR_1975_NC	4.27849	0	1.09743	18.2813
13.9763	14.0337	13.9752	12.9493	12.9618	12.9481	QDPR	Dihydropteridine reductase	P09417	+	1975_OR_1975_NC	6.1055	0	1.04196	52.5595
14.9903	15.2852	15.1495	16.3794	16.3534	16.2554	HMGB1	High mobility group protein B1	P09429	+	1975_OR_1975_NC	3.66034	0	-1.18773	-12.7414
14.9033	14.8122	14.9664	11.5578	11.1716	11.2144	GNAO1	Guanine nucleotide-binding protein G(o) subunit alpha	P09471	+	1975_OR_1975_NC	4.98305	0	3.57935	27.5007
15.0114	15.3245	15.0599	13.0214	12.9073	13.2045	TPM1	Tropomyosin alpha-1 chain	P09493	+	1975_OR_1975_NC	4.05288	0	2.08753	16.0311
15.7247	15.771	16.1618	16.5732	16.5881	16.5863	CLTA	Clathrin light chain A	P09496	+	1975_OR_1975_NC	2.13242	0.00215514	-0.69671	-5.02259
16.7435	16.8902	16.8034	16.5344	16.524	16.5515	DLD	Dihydrolipoyl dehydrogenase, mitochondrial	P09622	+	1975_OR_1975_NC	2.50507	0.000957773	0.275749	6.36395
15.5558	15.1155	15.6507	16.3271	16.3951	16.439	SNRPA1	U2 small nuclear ribonucleoprotein A'	P09661	+	1975_OR_1975_NC	2.31055	0.00130326	-0.946369	-5.63155
15.3518	15.2002	15.3937	14.874	14.7362	14.8059	COX6C	Cytochrome c oxidase subunit 6C	P09669	+	1975_OR_1975_NC	2.70157	0.000438272	0.509838	7.18463
16.1679	16.2347	16.1469	16.0171	15.9883	15.9957	PARP1	Poly [ADP-ribose] polymerase 1	P09874	+	1975_OR_1975_NC	2.55431	0.000929791	0.182813	6.56158
9.7437	9.43167	9.38315	11.6238	11.5792	11.4929	POLA1	DNA polymerase alpha catalytic subunit	P09884	+	1975_OR_1975_NC	4.16816	0	-2.04577	-17.1448
13.4838	13.5571	13.3297	12.1225	11.9929	11.8289	IFIT2	Interferon-induced protein with tetratricopeptide repeats 2	P09913	+	1975_OR_1975_NC	3.77593	0	1.47543	13.6354
12.9401	12.9481	12.6711	13.4593	13.5835	13.6212	IFIT1	Interferon-induced protein with tetratricopeptide repeats 1	P09914	+	1975_OR_1975_NC	2.60961	0.000734574	-0.701519	-6.7898
16.4888	16.492	16.4591	16.6282	16.5764	16.6111	LTA4H	Leukotriene A-4 hydrolase	P09960	+	1975_OR_1975_NC	2.60609	0.000733855	-0.125257	-6.77507
18.1864	17.9745	18.1119	17.591	17.5862	17.4943	ALDOC	Fructose-bisphosphate aldolase C	P09972	+	1975_OR_1975_NC	2.80848	0.000342177	0.533771	7.66895
17.477	17.2067	17.8653	19.1727	19.2139	19.3742	H2AC11;H2AC12;H2AC14;H2AC18	Histone H2A type 1;Histone H2A type 1-H;Histone H2A type 1-J;Histone H2A type 2-A	P0C0S8;Q6FI13;Q96KK5;Q99878	+	1975_OR_1975_NC	3.00808	0.000339275	-1.73727	-8.65221
13.6905	12.8186	13.621	11.141	11.3158	11.9554	SPINK8	Serine protease inhibitor Kazal-type 8	P0C7L1	+	1975_OR_1975_NC	2.15659	0.00206332	1.90595	5.10201
13.2194	13.2636	13.169	14.4082	14.4014	14.4918	ZNF888	Zinc finger protein 888	P0CJ79	+	1975_OR_1975_NC	5.1619	0	-1.2165	-30.4955
11.298	11.5152	11.3296	11.8811	11.7977	11.7829	RAB34	Ras-related protein Rab-34, isoform NARR	P0DI83	+	1975_OR_1975_NC	2.38833	0.00110321	-0.439653	-5.91548
10.3444	10.378	10.4526	12.6409	12.6798	12.3889	SULT1A3;SULT1A4	Sulfotransferase 1A3;Sulfotransferase 1A4	P0DMM9;P0DMN0	+	1975_OR_1975_NC	4.63984	0	-2.17819	-22.5465
15.3689	15.2876	15.3223	17.605	17.6224	17.6373	CT45A2;CT45A8;CT45A9	Cancer/testis antigen family 45 member A2;Cancer/testis antigen family 45 member A8;Cancer/testis antigen family 45 member A9	P0DMV1;P0DMV2;Q5DJT8	+	1975_OR_1975_NC	7.05178	0	-2.29532	-90.6558
19.4724	19.3951	19.4901	19.742	19.74	19.7425	HSPA1A;HSPA1B	Heat shock 70 kDa protein 1A;Heat shock 70 kDa protein 1B	P0DMV8;P0DMV9	+	1975_OR_1975_NC	3.23345	0.000139535	-0.288957	-9.90046
12.637	12.9463	12.2286	13.696	13.884	13.8886	POLR1D	DNA-directed RNA polymerases I and III subunit RPAC2	P0DPB6	+	1975_OR_1975_NC	2.30428	0.00139833	-1.21892	-5.60913
7.52957	7.92155	8.47222	10.598	10.4922	10.6549	FDX1	Adrenodoxin, mitochondrial	P10109	+	1975_OR_1975_NC	3.14549	0.000130969	-2.60724	-9.39469
14.0352	14.0046	13.8711	13.6845	13.6339	13.7401	RO60	60 kDa SS-A/Ro ribonucleoprotein	P10155	+	1975_OR_1975_NC	2.06892	0.00244849	0.284204	4.81848
14.8247	14.6126	14.7745	13.8998	13.8855	13.9039	GAA	Lysosomal alpha-glucosidase	P10253	+	1975_OR_1975_NC	3.7071	0	0.840856	13.096
15.7954	15.7006	15.8285	14.6732	14.6555	14.765	RRAS	Ras-related protein R-Ras	P10301	+	1975_OR_1975_NC	4.51957	0	1.07691	21.0281
14.5742	14.5117	14.5417	14.43	14.4017	14.4007	ARAF	Serine/threonine-protein kinase A-Raf	P10398	+	1975_OR_1975_NC	2.52703	0.000968105	0.131768	6.45148
17.2457	17.1682	17.4454	16.9245	16.8694	16.8709	COX5B	Cytochrome c oxidase subunit 5B, mitochondrial	P10606	+	1975_OR_1975_NC	2.03404	0.00273049	0.398167	4.70906
16.6349	16.7983	16.5381	15.0462	14.891	14.9251	CTSA	Lysosomal protective protein	P10619	+	1975_OR_1975_NC	4.35056	0	1.703	19.0632
13.9334	13.7234	13.9668	13.1578	13.1324	13.3434	PRKAR1A	cAMP-dependent protein kinase type I-alpha regulatory subunit	P10644	+	1975_OR_1975_NC	2.55384	0.00092935	0.663324	6.55968
14.5988	14.6492	14.5905	14.9517	14.9957	14.9951	ESD	S-formylglutathione hydrolase	P10768	+	1975_OR_1975_NC	4.01897	0	-0.368017	-15.7171
18.9363	19.0517	19.0348	19.7598	19.8026	19.8722	HSPD1	60 kDa heat shock protein, mitochondrial	P10809	+	1975_OR_1975_NC	4.1043	0	-0.803907	-16.5188
19.7505	20.0011	20.0265	18.5243	18.5088	18.5045	HSPA5	Endoplasmic reticulum chaperone BiP	P11021	+	1975_OR_1975_NC	4.05073	0	1.41349	16.011
14.5413	14.2288	14.208	11.6664	11.7404	11.4291	ACP2	Lysosomal acid phosphatase	P11117	+	1975_OR_1975_NC	4.34358	0	2.71405	18.9861
15.4515	15.4057	15.3748	14.9923	14.9741	14.867	SLC2A1	Solute carrier family 2, facilitated glucose transporter member 1	P11166	+	1975_OR_1975_NC	3.30992	0.000147465	0.466169	10.3608
11.6209	12.1079	11.9847	12.7403	12.7055	12.6304	SLC2A14;SLC2A3	Solute carrier family 2, facilitated glucose transporter member 14;Solute carrier family 2, facilitated glucose transporter member 3	P11169;Q8TDB8	+	1975_OR_1975_NC	2.20345	0.0018127	-0.78757	-5.25878
15.041	15.1427	15.1247	15.5616	15.5815	15.5501	UMPS	Uridine 5'-monophosphate synthase	P11172	+	1975_OR_1975_NC	3.83849	0	-0.461632	-14.1442
16.7505	16.7388	16.6811	16.5308	16.5353	16.567	PDHB	Pyruvate dehydrogenase E1 component subunit beta, mitochondrial	P11177	+	1975_OR_1975_NC	2.74279	0.000447009	0.179141	7.36803
16.3437	16.3267	16.4077	16.5842	16.599	16.5666	PYGB	Glycogen phosphorylase, brain form	P11216	+	1975_OR_1975_NC	2.97589	0.000330341	-0.223857	-8.48627
14.0912	13.6526	13.559	12.5236	12.2649	12.3455	RALA	Ras-related protein Ral-A	P11233	+	1975_OR_1975_NC	2.81057	0.000342547	1.3896	7.67866
14.0512	14.2814	14.1186	15.2311	15.2449	15.3437	RALB	Ras-related protein Ral-B	P11234	+	1975_OR_1975_NC	3.89134	0	-1.12285	-14.5882
11.6093	11.4151	11.6613	13.1893	13.2628	13.315	BCR	Breakpoint cluster region protein	P11274	+	1975_OR_1975_NC	4.46156	0	-1.69381	-20.3322
15.9481	15.5832	16.0487	14.7693	14.6224	14.7397	LAMP1	Lysosome-associated membrane glycoprotein 1	P11279	+	1975_OR_1975_NC	2.82529	0.000346872	1.14952	7.74769
15.5297	15.379	15.5022	16.6702	16.6306	16.6946	TOP1	DNA topoisomerase 1	P11387	+	1975_OR_1975_NC	4.74149	0	-1.19483	-23.9139
14.8016	14.7548	14.854	16.6197	16.6259	16.6023	TOP2A	DNA topoisomerase 2-alpha	P11388	+	1975_OR_1975_NC	6.37562	0	-1.81246	-61.4118
14.3904	14.5641	14.4839	16.912	16.7901	16.7024	G6PD	Glucose-6-phosphate 1-dehydrogenase	P11413	+	1975_OR_1975_NC	5.10222	0	-2.322	-29.4619
14.9433	14.773	14.8904	14.5968	14.5877	14.5516	PC	Pyruvate carboxylase, mitochondrial	P11498	+	1975_OR_1975_NC	2.29036	0.00144007	0.290222	5.5597
18.0389	18.1382	18.0892	18.4601	18.4638	18.4985	MTHFD1	C-1-tetrahydrofolate synthase, cytoplasmic	P11586	+	1975_OR_1975_NC	3.61007	0	-0.385403	-12.3704
15.7867	15.8368	15.7838	14.6683	14.6156	14.5493	IGF2R	Cation-independent mannose-6-phosphate receptor	P11717	+	1975_OR_1975_NC	5.18799	0	1.19137	30.9587
16.5278	16.2605	16.4131	15.4767	15.518	15.5381	ADH5	Alcohol dehydrogenase class-3	P11766	+	1975_OR_1975_NC	3.43942	0.00016285	0.88953	11.1866
15.3917	15.1987	15.3643	15.86	15.8292	15.9097	PRPS2	Ribose-phosphate pyrophosphokinase 2	P11908	+	1975_OR_1975_NC	2.97266	0.000329159	-0.548053	-8.46982
17.2571	17.5037	17.3323	17.9745	17.9853	17.9394	PCNA	Proliferating cell nuclear antigen	P12004	+	1975_OR_1975_NC	2.90009	0.000315068	-0.602056	-8.10692
15.9154	15.8861	15.9765	15.4498	15.484	15.4655	HARS1	Histidine--tRNA ligase, cytoplasmic	P12081	+	1975_OR_1975_NC	4.06824	0	0.459568	16.1753
13.6602	13.2522	13.512	12.1011	12.2568	12.4641	SLC25A4	ADP/ATP translocase 1	P12235	+	1975_OR_1975_NC	2.78342	0.000338149	1.20083	7.55287
14.5732	14.575	14.3891	12.7965	12.7062	12.5328	F5	Coagulation factor V	P12259	+	1975_OR_1975_NC	4.30214	0	1.83391	18.5344
17.7824	17.6662	17.7854	18.6787	18.6633	18.6603	IMPDH2	Inosine-5'-monophosphate dehydrogenase 2	P12268	+	1975_OR_1975_NC	4.6941	0	-0.922781	-23.2665
11.889	11.9517	12.0499	15.4744	15.4863	15.4301	CKB	Creatine kinase B-type	P12277	+	1975_OR_1975_NC	6.60767	0	-3.50008	-70.1954
10.1222	9.318	9.75734	11.5067	11.4177	11.3848	BCKDHA	2-oxoisovalerate dehydrogenase subunit alpha, mitochondrial	P12694	+	1975_OR_1975_NC	2.71437	0.000439855	-1.7039	-7.24112
20.6716	20.5459	20.6933	18.9251	19.0081	19.0688	ACTN1	Alpha-actinin-1	P12814	+	1975_OR_1975_NC	4.91079	0	1.63628	26.3754
15.0869	15.3194	14.9931	13.2764	13.1602	13.3392	SRC	Proto-oncogene tyrosine-protein kinase Src	P12931	+	1975_OR_1975_NC	4.15355	0	1.87452	16.9995
18.3451	18.2869	18.325	18.5981	18.6147	18.6879	XRCC6	X-ray repair cross-complementing protein 6	P12956	+	1975_OR_1975_NC	3.19886	0.00013617	-0.314524	-9.6986
17.2443	17.2156	17.3127	17.0763	17.0291	17.036	COX4I1	Cytochrome c oxidase subunit 4 isoform 1, mitochondrial	P13073	+	1975_OR_1975_NC	2.54054	0.000924965	0.21041	6.50582
17.4571	17.4841	17.5254	17.7949	17.8189	17.7885	RNH1	Ribonuclease inhibitor	P13489	+	1975_OR_1975_NC	3.84994	0	-0.311932	-14.2392
14.8136	15.0252	14.7796	15.3018	15.3075	15.2882	P4HA1	Prolyl 4-hydroxylase subunit alpha-1	P13674	+	1975_OR_1975_NC	2.28268	0.00143353	-0.426357	-5.53256
16.3035	16.5022	16.4271	17.6885	17.6746	17.6183	TPT1	Translationally-controlled tumor protein	P13693	+	1975_OR_1975_NC	4.45219	0	-1.24952	-20.222
13.7868	13.5134	13.5254	12.9428	12.9981	12.8575	ALAD	Delta-aminolevulinic acid dehydratase	P13716	+	1975_OR_1975_NC	2.63223	0.000680514	0.675714	6.88514
9.26945	8.71281	9.25204	11.07	10.9706	10.878	HLA-E	HLA class I histocompatibility antigen, alpha chain E	P13747	+	1975_OR_1975_NC	3.23739	0.00013984	-1.89478	-9.92375
16.7082	16.4447	16.611	14.0106	14.095	14.1109	LCP1	Plastin-2	P13796	+	1975_OR_1975_NC	5.1517	0	2.51579	30.3163
18.3996	18.3104	18.3931	17.901	17.9186	17.9552	PLS3	Plastin-3	P13797	+	1975_OR_1975_NC	3.75633	0	0.442765	13.4796
15.5328	15.4784	15.4605	16.3046	16.2597	16.2706	APEH	Acylamino-acid-releasing enzyme	P13798	+	1975_OR_1975_NC	5.17814	0	-0.787695	-30.7831
16.4681	16.5951	16.6314	16.8257	16.7729	16.8468	ETFA	Electron transfer flavoprotein subunit alpha, mitochondrial	P13804	+	1975_OR_1975_NC	2.00538	0.00309395	-0.250281	-4.62055
14.2906	14.0002	14.2764	12.2978	11.9383	11.9927	ANXA8	Annexin A8	P13928	+	1975_OR_1975_NC	3.8721	0	2.11279	14.425
15.501	15.6318	15.3913	17.2022	17.1987	17.2871	MTHFD2	Bifunctional methylenetetrahydrofolate dehydrogenase/cyclohydrolase, mitochondrial	P13995	+	1975_OR_1975_NC	4.6639	0	-1.72128	-22.8629
11.8818	11.8086	11.5825	10.1737	10.256	10.5719	CD99	CD99 antigen	P14209	+	1975_OR_1975_NC	3.14984	0.000131778	1.42376	9.41911
18.76	18.709	18.7225	17.7709	17.7416	17.7297	PRKCSH	Glucosidase 2 subunit beta	P14314	+	1975_OR_1975_NC	6.02663	0	0.98311	50.2237
13.7712	13.9881	13.7945	12.9751	12.6157	13.0534	TRIM27	Zinc finger protein RFP	P14373	+	1975_OR_1975_NC	2.517	0.000963136	0.96984	6.41137
10.2165	9.60534	10.0433	11.0607	11.2219	11.3671	CPM	Carboxypeptidase M	P14384	+	1975_OR_1975_NC	2.4728	0.0011102	-1.26151	-6.23722
15.7984	15.8084	15.8522	14.8034	14.8099	14.7907	AKR1A1	Aldo-keto reductase family 1 member A1	P14550	+	1975_OR_1975_NC	6.28686	0	1.0183	58.3498
21.3906	21.4488	21.4013	21.9089	21.9269	21.9409	PKM	Pyruvate kinase PKM	P14618	+	1975_OR_1975_NC	4.84713	0	-0.512014	-25.4216
18.7297	18.479	18.6836	17.886	17.8874	17.9754	HSP90B1	Endoplasmin	P14625	+	1975_OR_1975_NC	3.00902	0.000340111	0.714462	8.65714
10.2366	10.9201	10.3552	11.7865	11.7559	11.7952	CCNB1	G2/mitotic-specific cyclin-B1	P14635	+	1975_OR_1975_NC	2.42079	0.00107196	-1.2752	-6.03743
19.6297	19.6885	19.9893	18.7384	18.5543	18.8523	MYL6B	Myosin light chain 6B	P14649	+	1975_OR_1975_NC	2.76442	0.000451032	1.05418	7.46591
15.1749	15.118	15.1777	15.7918	15.748	15.8266	SNRPB;SNRPN	Small nuclear ribonucleoprotein-associated protein N;Small nuclear ribonucleoprotein-associated proteins B and B'	P14678;P63162	+	1975_OR_1975_NC	4.52725	0	-0.631904	-21.122
14.2476	14.25	14.2482	14.7432	14.6724	14.6517	IDE	Insulin-degrading enzyme	P14735	+	1975_OR_1975_NC	4.03806	0	-0.440485	-15.8931
13.644	13.4517	13.5474	13.0104	13.0739	12.7589	COX6B1	Cytochrome c oxidase subunit 6B1	P14854	+	1975_OR_1975_NC	2.24556	0.0017004	0.599998	5.40291
16.5499	16.5281	16.5279	16.3792	16.4255	16.3583	HNRNPL	Heterogeneous nuclear ribonucleoprotein L	P14866	+	1975_OR_1975_NC	2.65471	0.000467168	0.147619	6.981
13.6785	13.5631	13.7097	15.7441	15.8073	15.7228	JUP	Junction plakoglobin	P14923	+	1975_OR_1975_NC	5.67734	0	-2.10763	-41.0625
18.8248	18.8423	19.1006	17.2298	17.0795	16.8247	AKR1B1	Aldo-keto reductase family 1 member B1	P15121	+	1975_OR_1975_NC	3.65216	0	1.87789	12.6803
16.2734	15.7178	16.3325	12.9016	13.0215	12.9223	ANPEP	Aminopeptidase N	P15144	+	1975_OR_1975_NC	4.03399	0	3.15945	15.8555
16.4904	16.5521	16.4768	16.9307	16.9681	16.8708	EZR	Ezrin	P15311	+	1975_OR_1975_NC	3.46819	0.000165946	-0.416749	-11.3783
16.2818	16.1956	16.2319	15.5469	15.6078	15.5316	NQO1	NAD(P)H dehydrogenase [quinone] 1	P15559	+	1975_OR_1975_NC	4.41156	0	0.674325	19.7507
16.8156	16.5558	16.6994	14.6121	14.6466	14.7297	GNS	N-acetylglucosamine-6-sulfatase	P15586	+	1975_OR_1975_NC	4.78155	0	2.02748	24.475
12.4129	12.156	12.2542	16.2013	16.219	16.2292	DSP	Desmoplakin	P15924	+	1975_OR_1975_NC	6.09922	0	-3.94218	-52.3695
15.3955	15.3829	15.3756	15.5584	15.484	15.5153	RPA2	Replication protein A 32 kDa subunit	P15927	+	1975_OR_1975_NC	2.41719	0.0010696	-0.134601	-6.0238
14.0246	13.7496	14.1862	12.5392	12.0198	12.1367	NQO2	Ribosyldihydronicotinamide dehydrogenase [quinone]	P16083	+	1975_OR_1975_NC	3.01106	0.000340741	1.75489	8.66775
13.0909	13.1736	13.0389	13.4288	13.5445	13.6408	CREB1	Cyclic AMP-responsive element-binding protein 1	P16220	+	1975_OR_1975_NC	2.41208	0.00106585	-0.436844	-6.00452
9.02016	8.68209	8.05789	11.0608	11.7702	11.469	SLC25A16	Graves disease carrier protein	P16260	+	1975_OR_1975_NC	2.91096	0.000317424	-2.84665	-8.16037
14.6661	14.2786	14.6331	13.5929	13.4988	13.627	GLB1	Beta-galactosidase	P16278	+	1975_OR_1975_NC	2.73664	0.000445141	0.953012	7.34039
11.3088	10.7858	11.0569	11.9695	11.9884	11.9158	PPP3CB	Serine/threonine-protein phosphatase 2B catalytic subunit beta isoform	P16298	+	1975_OR_1975_NC	2.39692	0.00110946	-0.907397	-5.94756
11.0852	10.987	11.192	11.5849	11.5453	11.5441	GCFC2	GC-rich sequence DNA-binding factor 2	P16383	+	1975_OR_1975_NC	2.82481	0.000346681	-0.470057	-7.74543
17.6497	16.7	17.6398	19.4243	19.4505	19.5526	H1-5	Histone H1.5	P16401	+	1975_OR_1975_NC	2.60302	0.000732422	-2.146	-6.76226
17.7622	17.1657	17.9593	19.557	19.7069	19.8623	H1-2	Histone H1.2	P16403	+	1975_OR_1975_NC	2.91438	0.000318339	-2.07967	-8.17722
15.3205	15.4635	15.3853	16.6511	16.4517	16.4601	POR	NADPH--cytochrome P450 reductase	P16435	+	1975_OR_1975_NC	3.90046	0	-1.13118	-14.6662
9.6894	9.4448	9.99562	10.6178	10.7731	10.5147	PLCG2	1-phosphatidylinositol 4,5-bisphosphate phosphodiesterase gamma-2	P16885	+	1975_OR_1975_NC	2.20157	0.00185505	-0.925242	-5.25244
13.0435	12.6269	12.9074	13.5529	13.5396	13.4483	FAH	Fumarylacetoacetase	P16930	+	1975_OR_1975_NC	2.17209	0.002053	-0.654339	-5.15347
16.4912	16.4795	16.3616	15.7942	15.7723	15.875	YBX3	Y-box-binding protein 3	P16989	+	1975_OR_1975_NC	3.57997	0	0.630256	12.1532
13.9373	13.8993	13.9281	12.9067	12.9122	12.8657	TMEM11	Transmembrane protein 11, mitochondrial	P17152	+	1975_OR_1975_NC	6.1902	0	1.0267	55.1887
15.1963	15.1432	15.2154	15.494	15.493	15.5749	GOT1	Aspartate aminotransferase, cytoplasmic	P17174	+	1975_OR_1975_NC	3.1959	0.000135689	-0.335679	-9.68153
12.5287	12.6446	12.4175	13.2033	13.131	13.1767	PRKCA	Protein kinase C alpha type	P17252	+	1975_OR_1975_NC	3.12707	0.000129032	-0.640064	-9.29185
12.6587	12.9365	12.8418	13.494	13.4573	13.3542	JUNB	Transcription factor jun-B	P17275	+	1975_OR_1975_NC	2.61079	0.000734934	-0.622846	-6.79476
15.1669	15.1744	15.0224	14.4746	14.477	14.666	ITGA2	Integrin alpha-2	P17301	+	1975_OR_1975_NC	2.71366	0.000439402	0.58202	7.238
14.6596	14.6798	14.6823	14.9481	14.9602	14.9611	UBTF	Nucleolar transcription factor 1	P17480	+	1975_OR_1975_NC	5.34983	0	-0.282566	-33.9915
15.909	15.9536	15.8694	16.6261	16.6777	16.5679	CAPN2	Calpain-2 catalytic subunit	P17655	+	1975_OR_1975_NC	4.23704	0	-0.713244	-17.8459
11.2974	10.8852	10.8259	11.7806	12.0207	12.0633	PTPN2	Tyrosine-protein phosphatase non-receptor type 2	P17706	+	1975_OR_1975_NC	2.27974	0.00147403	-0.952032	-5.52219
17.0039	16.7948	17.0047	17.9126	17.8614	17.83	DDX5	Probable ATP-dependent RNA helicase DDX5	P17844	+	1975_OR_1975_NC	3.64636	0	-0.933533	-12.6371
15.4366	14.8973	15.3173	16.015	16.0293	15.9733	LGALS3	Galectin-3	P17931	+	1975_OR_1975_NC	2.06213	0.00244304	-0.788811	-4.79702
14.4237	14.0793	14.23	13.0491	13.024	13.4778	FLT1	Vascular endothelial growth factor receptor 1	P17948	+	1975_OR_1975_NC	2.40152	0.00111043	1.06067	5.96477
15.2502	15.3122	15.0899	14.8343	14.797	14.8491	PTPN1	Tyrosine-protein phosphatase non-receptor type 1	P18031	+	1975_OR_1975_NC	2.34174	0.00122034	0.390625	5.74402
15.9942	15.7696	15.935	15.0304	14.9397	15.3092	ARF4	ADP-ribosylation factor 4	P18085	+	1975_OR_1975_NC	2.46545	0.00110464	0.806503	6.20865
17.0134	17.0963	17.065	17.4463	17.4843	17.3705	RPL7	60S ribosomal protein L7	P18124	+	1975_OR_1975_NC	3.09209	0.000177894	-0.375479	-9.09943
16.5421	16.3867	16.4998	16.7633	16.7756	16.915	VCL	Vinculin	P18206	+	1975_OR_1975_NC	2.15182	0.00206173	-0.341763	-5.08626
18.8514	19.0023	18.9535	19.442	19.4569	19.3938	PGAM1	Phosphoglycerate mutase 1	P18669	+	1975_OR_1975_NC	3.28958	0.000145344	-0.49519	-10.2364
16.0689	16.1421	15.9107	16.6584	16.5738	16.5682	RCC1	Regulator of chromosome condensation	P18754	+	1975_OR_1975_NC	2.77957	0.000337787	-0.559564	-7.5352
10.5004	11.4463	11.0357	13.498	13.5594	13.7942	SDC1	Syndecan-1	P18827	+	1975_OR_1975_NC	3.09162	0.000177778	-2.62306	-9.09687
11.0884	10.7325	10.9111	12.6795	12.7401	12.8022	LIG1	DNA ligase 1	P18858	+	1975_OR_1975_NC	4.13721	0	-1.82988	-16.8386
10.3449	10.9738	10.266	13.0339	13.0337	12.9728	XRCC1	DNA repair protein XRCC1	P18887	+	1975_OR_1975_NC	3.41911	0.000160804	-2.48522	-11.0531
14.0726	13.8847	13.8174	12.2148	12.3618	11.9779	PLCG1	1-phosphatidylinositol 4,5-bisphosphate phosphodiesterase gamma-1	P19174	+	1975_OR_1975_NC	3.67478	0	1.7401	12.8499
11.9263	11.8809	11.8867	11.0338	10.544	10.9083	CD58	Lymphocyte function-associated antigen 3	P19256	+	1975_OR_1975_NC	2.71537	0.000440083	1.06926	7.24555
18.2872	18.6995	18.4989	19.2963	19.2671	19.2468	NCL	Nucleolin	P19338	+	1975_OR_1975_NC	2.52973	0.000969469	-0.774889	-6.4623
12.9505	13.1627	12.9896	13.4999	13.3651	13.5077	POLR2E	DNA-directed RNA polymerases I, II, and III subunit RPABC1	P19388	+	1975_OR_1975_NC	2.21361	0.00178132	-0.423293	-5.29327
14.2903	14.4322	14.2824	13.8884	13.8963	13.8483	NFKB1	Nuclear factor NF-kappa-B p105 subunit	P19838	+	1975_OR_1975_NC	3.07116	0.000175711	0.457273	8.98608
14.0631	13.4864	13.9783	10.5757	10.8928	10.1666	TYMP	Thymidine phosphorylase	P19971	+	1975_OR_1975_NC	3.5473	0	3.29753	11.9217
15.2388	15.2143	14.9424	12.8837	13.0765	13.1528	ATP2B1	Plasma membrane calcium-transporting ATPase 1	P20020	+	1975_OR_1975_NC	4.13924	0	2.09421	16.8584
17.0003	17.1211	17.0192	16.088	16.0715	16.117	EIF2S2	Eukaryotic translation initiation factor 2 subunit 2	P20042	+	1975_OR_1975_NC	4.74594	0	0.954708	23.9756
16.6829	16.6968	16.6928	16.8676	16.8514	16.8386	ANXA7	Annexin A7	P20073	+	1975_OR_1975_NC	4.18342	0	-0.161701	-17.2978
16.2315	16.0525	16.1731	16.4766	16.4551	16.5066	PSMB1	Proteasome subunit beta type-1	P20618	+	1975_OR_1975_NC	2.40278	0.00111189	-0.327059	-5.96952
14.0265	14.1172	14.0058	12.6334	12.884	12.7644	M6PR	Cation-dependent mannose-6-phosphate receptor	P20645	+	1975_OR_1975_NC	4.0608	0	1.28919	16.1052
16.8344	16.865	16.8594	17.8683	17.8697	17.8733	LMNB1	Lamin-B1	P20700	+	1975_OR_1975_NC	7.33618	0	-1.0175	-106.787
14.875	14.8879	14.7416	15.3019	15.313	15.3355	IMPDH1	Inosine-5'-monophosphate dehydrogenase 1	P20839	+	1975_OR_1975_NC	3.26497	0.000142222	-0.48198	-10.0878
17.3607	17.7793	17.5321	16.2901	16.2613	16.3467	PTMS	Parathymosin	P20962	+	1975_OR_1975_NC	3.27376	0.000144036	1.25798	10.1407
13.7735	13.6725	13.0892	11.9884	11.4194	10.6829	PRPS1L1	Ribose-phosphate pyrophosphokinase 3	P21108	+	1975_OR_1975_NC	2.11022	0.00222239	2.14818	4.95048
15.5552	15.3392	15.4489	16.0964	16.1848	16.0896	CDK11A;CDK11B	Cyclin-dependent kinase 11A;Cyclin-dependent kinase 11B	P21127;Q9UQ88	+	1975_OR_1975_NC	3.20367	0.000136752	-0.675859	-9.72649
13.6617	13.4752	13.6677	12.0532	12.0453	12.1543	GSTM3	Glutathione S-transferase Mu 3	P21266	+	1975_OR_1975_NC	4.51669	0	1.51725	20.993
15.7392	15.4564	15.7702	14.8807	15.1213	15.0432	ATP6V1B2	V-type proton ATPase subunit B, brain isoform	P21281	+	1975_OR_1975_NC	2.19455	0.00189125	0.640199	5.22874
13.5794	13.4003	13.354	13.0811	13.0634	13.0477	ATP6V1C1	V-type proton ATPase subunit C 1	P21283	+	1975_OR_1975_NC	2.26821	0.0015156	0.380516	5.48174
16.5471	16.6539	16.5937	15.4417	15.4421	15.5813	CSRP1	Cysteine and glycine-rich protein 1	P21291	+	1975_OR_1975_NC	4.42355	0	1.10987	19.8885
12.2022	12.2091	12.288	12.8708	12.8353	12.8642	NF1	Neurofibromin	P21359	+	1975_OR_1975_NC	4.52246	0	-0.623643	-21.0634
16.3678	16.1965	16.273	11.0869	11.0613	10.7532	MAOA	Amine oxidase [flavin-containing] A	P21397	+	1975_OR_1975_NC	5.83503	0	5.31196	44.9715
16.3676	16.4076	16.3537	15.0789	15.0557	15.0722	ACO1	Cytoplasmic aconitate hydratase	P21399	+	1975_OR_1975_NC	6.70873	0	1.30736	74.4028
12.9635	13.2183	12.5323	15.5292	15.4876	15.5255	NT5E	5'-nucleotidase	P21589	+	1975_OR_1975_NC	3.69518	0	-2.60941	-13.0047
18.7955	18.8034	18.7648	18.2914	18.2735	18.2872	VDAC1	Voltage-dependent anion-selective channel protein 1	P21796	+	1975_OR_1975_NC	5.58349	0	0.503846	38.8985
10.8017	11.1886	10.9183	12.1338	12.0768	12.0905	BCKDHB	2-oxoisovalerate dehydrogenase subunit beta, mitochondrial	P21953	+	1975_OR_1975_NC	3.20911	0.00013685	-1.13083	-9.75807
15.4705	15.6417	15.5416	16.2453	16.2116	16.2752	COMT	Catechol O-methyltransferase	P21964	+	1975_OR_1975_NC	3.70573	0	-0.69278	-13.0855
16.5678	16.4391	16.5536	14.6316	14.6589	14.6056	TGM2	Protein-glutamine gamma-glutamyltransferase 2	P21980	+	1975_OR_1975_NC	5.77217	0	1.88808	43.3707
15.627	15.6013	15.5062	14.6994	14.7268	14.7801	OSBP	Oxysterol-binding protein 1	P22059	+	1975_OR_1975_NC	4.36982	0	0.842773	19.2777
16.2781	16.0082	16.2972	16.6573	16.6129	16.6372	FBL	rRNA 2'-O-methyltransferase fibrillarin	P22087	+	1975_OR_1975_NC	2.02607	0.00272247	-0.441314	-4.68434
17.6291	17.7104	17.7048	17.9815	18.0253	18.028	PAICS	Multifunctional protein ADE2	P22234	+	1975_OR_1975_NC	3.39775	0.000158285	-0.330145	-10.9143
20.2118	20.1908	20.2107	20.4419	20.4605	20.5403	HNRNPA2B1	Heterogeneous nuclear ribonucleoproteins A2/B1	P22626	+	1975_OR_1975_NC	3.06222	0.000174136	-0.276505	-8.93807
16.8614	16.9282	17.1545	16.3457	16.3732	16.3787	CALB2	Calretinin	P22676	+	1975_OR_1975_NC	2.63449	0.000681863	0.61552	6.8947
12.717	12.7272	12.608	12.1824	12.0512	11.8872	FECH	Ferrochelatase, mitochondrial	P22830	+	1975_OR_1975_NC	2.63197	0.000680178	0.643768	6.88401
15.6305	15.852	15.6619	15.1071	15.1325	15.1316	TCEA1	Transcription elongation factor A protein 1	P23193	+	1975_OR_1975_NC	2.97464	0.000329749	0.591029	8.47992
10.1897	10.0145	9.79151	12.9388	12.9101	13.0108	ITGA6	Integrin alpha-6	P23229	+	1975_OR_1975_NC	4.80542	0	-2.95466	-24.8154
12.9611	13.2979	13.0357	13.7855	13.6866	13.6362	TUBG1	Tubulin gamma-1 chain	P23258	+	1975_OR_1975_NC	2.25623	0.00163362	-0.604551	-5.43993
14.8409	14.8891	14.805	14.166	14.1417	14.1662	ME2	NAD-dependent malic enzyme, mitochondrial	P23368	+	1975_OR_1975_NC	4.93357	0	0.687023	26.7252
18.8341	18.9691	18.9664	19.1762	19.1691	19.1496	RPS3	40S ribosomal protein S3	P23396	+	1975_OR_1975_NC	2.22771	0.00174297	-0.241767	-5.34142
11.5996	11.6917	11.4795	12.256	12.2587	12.1976	JAK1	Tyrosine-protein kinase JAK1	P23458	+	1975_OR_1975_NC	3.25324	0.00014128	-0.64717	-10.0178
14.2179	13.9022	14.4828	15.2841	15.2968	15.3735	SP100	Nuclear autoantigen Sp-100	P23497	+	1975_OR_1975_NC	2.55549	0.000932002	-1.11715	-6.56639
18.2835	18.0675	18.1687	17.6835	17.6581	17.6804	AHCY	Adenosylhomocysteinase	P23526	+	1975_OR_1975_NC	2.86522	0.00035426	0.499271	7.93761
15.307	15.3786	15.4594	15.7797	15.7169	15.7371	EIF4B	Eukaryotic translation initiation factor 4B	P23588	+	1975_OR_1975_NC	2.79394	0.000339968	-0.362891	-7.60142
11.6261	11.3575	11.5329	12.4726	12.3542	12.3812	DGKA	Diacylglycerol kinase alpha	P23743	+	1975_OR_1975_NC	3.31168	0.000147806	-0.897214	-10.3716
14.0089	13.8051	14.1316	15.335	15.32	15.3773	DTYMK	Thymidylate kinase	P23919	+	1975_OR_1975_NC	3.83049	0	-1.36225	-14.0781
13.1207	11.9793	13.1022	9.40486	9.31274	9.87497	FSHR	Follicle-stimulating hormone receptor	P23945	+	1975_OR_1975_NC	2.81659	0.000344227	3.20322	7.70683
12.7406	12.7755	12.7264	12.4718	12.4346	12.4588	CHM	Rab proteins geranylgeranyltransferase component A 1	P24386	+	1975_OR_1975_NC	4.05491	0	0.292423	16.05
15.2654	15.1434	15.4852	16.6505	16.6456	16.4535	ACP1	Low molecular weight phosphotyrosine protein phosphatase	P24666	+	1975_OR_1975_NC	3.37708	0.00015534	-1.28521	-10.7815
17.5997	17.6233	17.5876	16.4191	16.4165	16.4906	ACAT1	Acetyl-CoA acetyltransferase, mitochondrial	P24752	+	1975_OR_1975_NC	5.79328	0	1.16143	43.9019
13.5215	13.2997	13.6604	14.7928	14.7552	15.094	TNC	Tenascin	P24821	+	1975_OR_1975_NC	3.11759	0.000127915	-1.38679	-9.23933
16.0969	16.2459	16.1452	11.6203	11.6107	11.5027	MYL9	Myosin regulatory light polypeptide 9	P24844	+	1975_OR_1975_NC	6.81744	0	4.58478	79.2105
14.0259	13.818	14.1153	14.4982	14.4847	14.3772	POLR2A	DNA-directed RNA polymerase II subunit RPB1	P24928	+	1975_OR_1975_NC	2.0828	0.00232412	-0.466956	-4.86252
12.035	12.1732	12.0034	13.2721	13.292	13.287	GRK2	Beta-adrenergic receptor kinase 1	P25098	+	1975_OR_1975_NC	4.68343	0	-1.21318	-23.1231
15.7235	15.7397	15.721	16.5257	16.541	16.4417	MCM3	DNA replication licensing factor MCM3	P25205	+	1975_OR_1975_NC	4.79558	0	-0.774715	-24.6744
15.5995	15.6306	15.6213	14.1118	14.0958	14.1692	MPST	3-mercaptopyruvate sulfurtransferase	P25325	+	1975_OR_1975_NC	6.3881	0	1.49152	61.8549
12.3803	12.1825	12.134	10.5176	10.7606	10.9158	DNAJB2	DnaJ homolog subfamily B member 2	P25686	+	1975_OR_1975_NC	3.38932	0.000156735	1.50094	10.8599
19.5329	19.4377	19.5467	19.8329	19.8212	19.8724	ATP5F1A	ATP synthase subunit alpha, mitochondrial	P25705	+	1975_OR_1975_NC	3.06404	0.000174359	-0.336363	-8.94782
11.4367	11.2399	11.3238	12.1539	11.9731	12.0328	CTSS	Cathepsin S	P25774	+	1975_OR_1975_NC	3.11643	0.00012783	-0.719775	-9.23292
17.4984	17.5034	17.5589	17.7124	17.7546	17.761	PSMA1	Proteasome subunit alpha type-1	P25786	+	1975_OR_1975_NC	3.07622	0.00017628	-0.222419	-9.01337
13.8807	13.795	13.8866	15.3394	15.3114	15.1929	ITGA3	Integrin alpha-3	P26006	+	1975_OR_1975_NC	4.92142	0	-1.42712	-26.538
19.0841	19.1765	19.1619	18.4451	18.4431	18.4248	MSN	Moesin	P26038	+	1975_OR_1975_NC	4.7422	0	0.703214	23.9236
13.8796	13.9607	13.8547	14.5976	14.4777	14.4893	DNMT1	DNA (cytosine-5)-methyltransferase 1	P26358	+	1975_OR_1975_NC	3.62862	0	-0.623188	-12.5061
16.7393	16.6326	16.5969	17.0265	17.0136	17.035	U2AF2	Splicing factor U2AF 65 kDa subunit	P26368	+	1975_OR_1975_NC	2.98423	0.000333333	-0.368788	-8.52902
15.4689	15.3717	15.3225	15.6612	15.7626	15.827	IVD	Isovaleryl-CoA dehydrogenase, mitochondrial	P26440	+	1975_OR_1975_NC	2.30417	0.00139775	-0.362597	-5.60875
12.8296	12.0625	12.679	10.7917	10.4016	11.0874	MGAT1	Alpha-1,3-mannosyl-glycoprotein 2-beta-N-acetylglucosaminyltransferase	P26572	+	1975_OR_1975_NC	2.33963	0.00121879	1.76345	5.73634
17.2179	17.1628	17.2641	16.7952	16.7415	16.6381	TARS1	Threonine--tRNA ligase 1, cytoplasmic	P26639	+	1975_OR_1975_NC	3.0686	0.000175371	0.490026	8.97229
16.7582	16.8538	16.7963	16.4759	16.4699	16.4443	VARS1	Valine--tRNA ligase	P26640	+	1975_OR_1975_NC	3.49204	0.000169761	0.339415	11.5395
18.3962	18.414	18.4047	18.5697	18.5409	18.5173	YWHAQ	14-3-3 protein theta	P27348	+	1975_OR_1975_NC	2.99934	0.000336791	-0.137641	-8.60691
12.9809	13.1572	13.0711	12.2714	12.4683	12.2175	MAPK3	Mitogen-activated protein kinase 3	P27361	+	1975_OR_1975_NC	2.91736	0.000318707	0.750662	8.19196
12.7982	12.8139	12.9017	13.6194	13.7094	13.7294	MARK3	MAP/microtubule affinity-regulating kinase 3	P27448	+	1975_OR_1975_NC	4.26724	0	-0.848125	-18.1621
17.4996	17.6503	17.618	17.9871	17.8852	17.9109	RPL10	60S ribosomal protein L10	P27635	+	1975_OR_1975_NC	2.44884	0.00108928	-0.33846	-6.14449
16.8461	16.9078	16.8783	16.628	16.6534	16.6501	APEX1	DNA-(apurinic or apyrimidinic site) lyase	P27695	+	1975_OR_1975_NC	3.55315	0	0.233549	11.9628
20.5672	20.6069	20.4948	18.9853	18.9844	19.0758	CALR	Calreticulin	P27797	+	1975_OR_1975_NC	5.37549	0	1.54114	34.4987
19.6343	19.3496	19.386	17.4435	17.5472	17.5868	CANX	Calnexin	P27824	+	1975_OR_1975_NC	4.38763	0	1.93078	19.4782
10.551	10.5577	10.6401	9.38281	9.14303	9.54743	PIK3R1	Phosphatidylinositol 3-kinase regulatory subunit alpha	P27986	+	1975_OR_1975_NC	3.27329	0.000143928	1.2252	10.1378
14.8504	14.5883	14.6251	13.8515	13.9438	13.9827	PSMB8	Proteasome subunit beta type-8	P28062	+	1975_OR_1975_NC	2.95905	0.000325856	0.761968	8.40062
15.4681	15.5004	15.6394	14.0167	13.9816	13.4727	PSMB9	Proteasome subunit beta type-9	P28065	+	1975_OR_1975_NC	3.13445	0.000129642	1.71227	9.33295
16.3873	16.1597	16.3545	16.9955	16.9916	16.7068	PSMB5	Proteasome subunit beta type-5	P28074	+	1975_OR_1975_NC	2.13081	0.00215103	-0.59751	-5.01733
13.6844	13.3718	13.8383	12.8786	12.7166	12.9684	GSTM2	Glutathione S-transferase Mu 2	P28161	+	1975_OR_1975_NC	2.12186	0.00214286	0.776935	4.98819
14.6296	14.6604	14.6371	14.0161	13.9596	14.0668	ABCD3	ATP-binding cassette sub-family D member 3	P28288	+	1975_OR_1975_NC	4.38324	0	0.628177	19.4285
15.7173	16.4952	15.5462	11.6171	11.3749	10.8797	ITPRID2	Protein ITPRID2	P28290	+	1975_OR_1975_NC	3.65787	0	4.62896	12.7229
14.3994	14.9095	14.1805	9.8153	9.36579	9.44799	LOX	Protein-lysine 6-oxidase	P28300	+	1975_OR_1975_NC	4.37362	0	4.95342	19.3203
12.4705	12.5692	12.4054	14.0745	14.0489	14.0652	POLD1	DNA polymerase delta catalytic subunit	P28340	+	1975_OR_1975_NC	5.28844	0	-1.5812	-32.8077
13.0402	13.4816	13.0061	11.6934	11.5886	11.7504	SMARCA1	Probable global transcription activator SNF2L1	P28370	+	1975_OR_1975_NC	3.13711	0.000130258	1.49852	9.34775
16.5102	16.4401	16.429	16.2436	16.2536	16.2059	MAPK1	Mitogen-activated protein kinase 1	P28482	+	1975_OR_1975_NC	2.81572	0.000343852	0.225405	7.70273
10.7181	10.0972	10.1661	11.8614	12.0043	12.0055	GCA	Grancalcin	P28676	+	1975_OR_1975_NC	2.89053	0.000358887	-1.62997	-8.06018
14.2412	13.9405	14.246	11.8596	11.6556	11.8833	GRN	Progranulin	P28799	+	1975_OR_1975_NC	4.33231	0	2.34307	18.8622
15.325	15.2473	15.2709	15.6707	15.6628	15.6142	LAP3	Cytosol aminopeptidase	P28838	+	1975_OR_1975_NC	3.65483	0	-0.368198	-12.7002
13.7677	13.7056	13.7583	13.9795	13.9968	13.9458	TPP2	Tripeptidyl-peptidase 2	P29144	+	1975_OR_1975_NC	3.14915	0.000131597	-0.230199	-9.41523
13.4843	13.4259	13.3429	14.801	14.8453	14.9737	IMPA1	Inositol monophosphatase 1	P29218	+	1975_OR_1975_NC	4.59972	0	-1.45563	-22.0283
12.8108	12.5886	12.6028	13.1183	13.1669	13.0986	EPHA2	Ephrin type-A receptor 2	P29317	+	1975_OR_1975_NC	2.4555	0.00109369	-0.460512	-6.17017
12.1717	11.994	12.2773	12.709	12.7495	12.7301	PTPN6	Tyrosine-protein phosphatase non-receptor type 6	P29350	+	1975_OR_1975_NC	2.65192	0.000524262	-0.581829	-6.96903
14.3788	14.4842	14.3679	13.4335	13.4516	13.3836	SHC1	SHC-transforming protein 1	P29353	+	1975_OR_1975_NC	4.69961	0	0.98739	23.3408
17.3065	17.4249	17.3975	18.8925	18.8996	18.9521	TKT	Transketolase	P29401	+	1975_OR_1975_NC	5.54528	0	-1.53842	-38.0502
15.1321	15.054	15.049	14.7194	14.775	14.7093	PML	Protein PML	P29590	+	1975_OR_1975_NC	3.28037	0.00014447	0.343817	10.1806
13.6449	13.6037	13.6969	12.4641	12.7122	12.5993	ALDH4A1	Delta-1-pyrroline-5-carboxylate dehydrogenase, mitochondrial	P30038	+	1975_OR_1975_NC	3.79503	0	1.05665	13.7888
18.307	18.6472	18.5045	17.9378	17.87	17.9604	PRDX6	Peroxiredoxin-6	P30041	+	1975_OR_1975_NC	2.27597	0.00151934	0.563489	5.50893
16.3486	16.422	16.365	15.0545	15.1163	15.0861	BLVRB	Flavin reductase (NADPH)	P30043	+	1975_OR_1975_NC	5.84899	0	1.29292	45.3349
17.8067	17.8162	17.9563	16.9632	16.9982	17.1035	PRDX5	Peroxiredoxin-5, mitochondrial	P30044	+	1975_OR_1975_NC	3.70286	0	0.838112	13.0634
18.8202	18.7665	18.8346	19.0941	19.1212	19.1514	RPL12	60S ribosomal protein L12	P30050	+	1975_OR_1975_NC	3.54135	0	-0.315161	-11.88
16.2045	16.1424	16.2002	15.6754	15.671	15.723	CMPK1	UMP-CMP kinase	P30085	+	1975_OR_1975_NC	4.33814	0	0.49258	18.9261
19.1174	19.2695	19.1882	18.5698	18.5388	18.5324	PDIA3	Protein disulfide-isomerase A3	P30101	+	1975_OR_1975_NC	3.84378	0	0.644676	14.188
17.5201	17.4038	17.5464	17.8387	17.8632	17.7924	PPP2R1A	Serine/threonine-protein phosphatase 2A 65 kDa regulatory subunit A alpha isoform	P30153	+	1975_OR_1975_NC	2.66821	0.000430738	-0.341357	-7.03915
11.6129	11.3955	11.5485	9.82825	9.3931	9.69145	PPP2R1B	Serine/threonine-protein phosphatase 2A 65 kDa regulatory subunit A beta isoform	P30154	+	1975_OR_1975_NC	3.70612	0	1.88134	13.0885
14.5142	14.5077	14.6349	15.1684	15.2769	15.0945	PPIF	Peptidyl-prolyl cis-trans isomerase F, mitochondrial	P30405	+	1975_OR_1975_NC	3.13559	0.000129905	-0.627663	-9.33931
14.1324	14.1163	14.1122	13.8742	13.7824	13.7043	NMT1	Glycylpeptide N-tetradecanoyltransferase 1	P30419	+	1975_OR_1975_NC	2.59664	0.000729927	0.333359	6.73569
15.0701	14.9966	15.0166	15.3572	15.397	15.3759	HMOX2	Heme oxygenase 2	P30519	+	1975_OR_1975_NC	3.83252	0	-0.348912	-14.0948
14.9277	14.8899	14.9429	14.6607	14.6275	14.5477	ADSL	Adenylosuccinate lyase	P30566	+	1975_OR_1975_NC	2.94241	0.000323754	0.308202	8.31679
16	16.165	15.2285	13.6312	13.9092	13.702	PKLR	Pyruvate kinase PKLR	P30613	+	1975_OR_1975_NC	2.61796	0.000678167	2.05035	6.82487
14.1439	14.3201	14.256	13.7987	13.7771	13.736	CLIP1	CAP-Gly domain-containing linker protein 1	P30622	+	1975_OR_1975_NC	2.99502	0.000335766	0.469377	8.58455
14.7957	15.0313	14.9772	15.9452	15.9841	15.8996	SERPINB1	Leukocyte elastase inhibitor	P30740	+	1975_OR_1975_NC	3.74431	0	-1.00823	-13.385
12.8572	13.0338	12.9165	13.4988	13.5379	13.4742	SLC7A1	High affinity cationic amino acid transporter 1	P30825	+	1975_OR_1975_NC	3.30028	0.000146453	-0.567768	-10.3017
14.4007	14.6316	14.5135	14.9158	14.9303	14.9248	ALDH1B1	Aldehyde dehydrogenase X, mitochondrial	P30837	+	1975_OR_1975_NC	2.44083	0.00108344	-0.408333	-6.11377
13.1577	13.4242	13.1133	13.8521	13.8442	13.771	POLR2B	DNA-directed RNA polymerase II subunit RPB2	P30876	+	1975_OR_1975_NC	2.37886	0.00114804	-0.590697	-5.8803
11.3332	11.16	11.2781	13.0317	13.0483	13.034	CORO1A	Coronin-1A	P31146	+	1975_OR_1975_NC	5.38428	0	-1.78093	-34.6742
13.4102	13.335	13.5346	15.1308	15.2107	14.9846	RRM2	Ribonucleoside-diphosphate reductase subunit M2	P31350	+	1975_OR_1975_NC	4.35223	0	-1.6821	-19.0818
12.3893	12.391	12.7235	14.582	14.4721	14.2208	SDC4	Syndecan-4	P31431	+	1975_OR_1975_NC	3.6245	0	-1.92366	-12.4758
15.1049	14.9646	14.9718	15.6991	15.7245	15.7278	DNAJA1	DnaJ homolog subfamily A member 1	P31689	+	1975_OR_1975_NC	3.95385	0	-0.703397	-15.1309
16.7062	16.8568	16.8485	17.6805	17.7093	17.6784	ATIC	Bifunctional purine biosynthesis protein PURH	P31939	+	1975_OR_1975_NC	4.22766	0	-0.885593	-17.7488
20.6497	20.6172	20.6284	20.433	20.4667	20.4734	YWHAB	14-3-3 protein beta/alpha	P31946	+	1975_OR_1975_NC	3.42127	0.000161345	0.174046	11.0672
16.9428	16.8906	16.9552	17.8868	17.9085	17.9692	SFN	14-3-3 protein sigma	P31947	+	1975_OR_1975_NC	5.21136	0	-0.991971	-31.3793
19.8778	19.9703	20.0616	18.8741	18.8118	18.4702	S100A11	Protein S100-A11	P31949	+	1975_OR_1975_NC	3.10658	0.000126816	1.25122	9.17867
12.7669	13.1886	12.5841	10.8917	11.3705	10.0686	ARRB2	Beta-arrestin-2	P32121	+	1975_OR_1975_NC	2.10246	0.00221318	2.06964	4.92548
13.098	12.927	13.0519	10.7009	11.3006	11.2177	GK	Glycerol kinase	P32189	+	1975_OR_1975_NC	3.25717	0.000141593	1.95259	10.0412
14.2799	14.4768	14.3372	13.3448	13.4215	12.9515	CDA	Cytidine deaminase	P32320	+	1975_OR_1975_NC	2.69907	0.000437596	1.12535	7.17362
15.8937	15.8091	15.6985	12.9007	12.9933	12.6477	GBP1	Guanylate-binding protein 1	P32455	+	1975_OR_1975_NC	4.8239	0	2.95323	25.0823
13.2804	13.5277	13.311	12.0114	11.8689	11.8007	GBP2	Guanylate-binding protein 2	P32456	+	1975_OR_1975_NC	3.92249	0	1.47937	14.8562
11.6251	11.6147	11.4903	10.7308	11.0203	10.9308	GTF2H1	General transcription factor IIH subunit 1	P32780	+	1975_OR_1975_NC	2.68647	0.000434916	0.68273	7.11846
10.6714	10.697	10.8134	9.39906	8.20988	8.70078	STX2	Syntaxin-2	P32856	+	1975_OR_1975_NC	2.30963	0.00130271	1.95739	5.62825
14.1753	14.2074	14.1476	13.1253	13.3689	13.3648	CTH	Cystathionine gamma-lyase	P32929	+	1975_OR_1975_NC	3.38169	0.000156225	0.890476	10.811
14.7216	14.6126	14.6326	13.7604	13.6762	13.6369	ACSL1	Long-chain-fatty-acid--CoA ligase 1	P33121	+	1975_OR_1975_NC	4.38775	0	0.964388	19.4795
15.557	15.6524	15.5801	14.8318	14.8513	14.7916	KIF5B	Kinesin-1 heavy chain	P33176	+	1975_OR_1975_NC	4.66806	0	0.771593	22.9181
12.6351	12.9011	12.8239	15.7093	15.7686	15.8649	DUT	Deoxyuridine 5'-triphosphate nucleotidohydrolase, mitochondrial	P33316	+	1975_OR_1975_NC	5.29154	0	-2.99427	-32.8666
14.7307	15.005	14.506	13.2376	13.0796	13.004	ABCD1	ATP-binding cassette sub-family D member 1	P33897	+	1975_OR_1975_NC	3.29368	0.000145786	1.64018	10.2614
12.1282	12.188	12.1112	12.8737	12.6795	12.8224	MAN1A1	Mannosyl-oligosaccharide 1,2-alpha-mannosidase IA	P33908	+	1975_OR_1975_NC	3.31178	0.00014792	-0.649391	-10.3722
10.0041	9.55192	9.67187	11.0121	10.926	11.2068	TTK	Dual specificity protein kinase TTK	P33981	+	1975_OR_1975_NC	2.92458	0.000320744	-1.30569	-8.22777
15.4913	15.4873	15.5114	16.4504	16.4374	16.367	MCM4	DNA replication licensing factor MCM4	P33991	+	1975_OR_1975_NC	5.36026	0	-0.921648	-34.1968
15.2086	15.1403	15.1951	16.0225	16.035	15.9645	MCM5	DNA replication licensing factor MCM5	P33992	+	1975_OR_1975_NC	4.97767	0	-0.826019	-27.4153
15.5237	15.4665	15.6976	16.7891	16.7811	16.6695	MCM7	DNA replication licensing factor MCM7	P33993	+	1975_OR_1975_NC	3.9262	0	-1.18397	-14.8885
12.6168	12.5349	12.5542	11.2398	11.3362	11.3319	GALNS	N-acetylgalactosamine-6-sulfatase	P34059	+	1975_OR_1975_NC	5.22617	0	1.26599	31.6489
13.9848	13.757	13.9571	14.6197	14.5558	14.5421	SHMT1	Serine hydroxymethyltransferase, cytosolic	P34896	+	1975_OR_1975_NC	3.05455	0.000261753	-0.672902	-8.89703
17.6918	17.716	17.7727	18.1709	18.1824	18.1096	SHMT2	Serine hydroxymethyltransferase, mitochondrial	P34897	+	1975_OR_1975_NC	3.69123	0	-0.427502	-12.9746
16.5034	17.5465	16.1894	14.1888	13.9385	13.5821	HSPA1L	Heat shock 70 kDa protein 1-like	P34931	+	1975_OR_1975_NC	2.50659	0.000959108	2.84329	6.37
15.9985	15.9758	16.0978	16.7151	16.824	16.5535	PFN2	Profilin-2	P35080	+	1975_OR_1975_NC	2.82295	0.000346112	-0.673485	-7.73664
13.8748	13.8511	13.8323	16.712	16.7158	16.7915	CTNNA1	Catenin alpha-1	P35221	+	1975_OR_1975_NC	7.23386	0	-2.88705	-100.677
12.3076	11.5869	12.0429	16.3633	16.3609	16.3159	CTNNB1	Catenin beta-1	P35222	+	1975_OR_1975_NC	4.49195	0	-4.36757	-20.6939
16.1872	15.8877	16.0913	15.1383	15.2364	15.3902	SERPINB6	Serpin B6	P35237	+	1975_OR_1975_NC	2.65339	0.000524787	0.800453	6.97535
13.5397	13.5106	13.4777	12.6675	12.5454	12.5996	NF2	Merlin	P35240	+	1975_OR_1975_NC	4.66252	0	0.9052	22.8447
18.8676	18.9699	18.8976	18.5125	18.568	18.5841	RDX	Radixin	P35241	+	1975_OR_1975_NC	3.17527	0.000133798	0.356824	9.56319
15.1683	15.053	15.0609	15.6693	15.6964	15.8249	RFC4	Replication factor C subunit 4	P35249	+	1975_OR_1975_NC	3.32896	0.000149766	-0.636099	-10.4785
15.1384	15.0548	15.1232	16.0394	16.0561	16.0331	RFC2	Replication factor C subunit 2	P35250	+	1975_OR_1975_NC	5.41073	0	-0.937399	-35.2076
13.4575	13.4878	13.4239	14.16	14.1506	14.1498	RFC1	Replication factor C subunit 1	P35251	+	1975_OR_1975_NC	5.5054	0	-0.697041	-37.1847
13.3547	13.3928	13.4476	14.0981	13.8121	13.8041	GTF2F1	General transcription factor IIF subunit 1	P35269	+	1975_OR_1975_NC	2.13894	0.00216341	-0.506374	-5.04392
13.3556	12.9511	13.0157	14.8423	14.8738	14.7571	SPR	Sepiapterin reductase	P35270	+	1975_OR_1975_NC	3.71896	0	-1.71695	-13.1875
13.8631	13.6948	13.8468	14.5735	14.5789	14.5593	AGL	Glycogen debranching enzyme	P35573	+	1975_OR_1975_NC	3.8532	0	-0.768991	-14.2664
19.8985	20.0086	19.9389	19.0342	19.0628	19.0384	MYH9	Myosin-9	P35579	+	1975_OR_1975_NC	4.95539	0	0.903515	27.0645
13.9907	14.0194	13.9319	15.622	15.6044	15.6655	MYH10	Myosin-10	P35580	+	1975_OR_1975_NC	6.09845	0	-1.64995	-52.3463
16.5304	16.5029	16.5208	16.4217	16.4014	16.4241	COPB2	Coatomer subunit beta'	P35606	+	1975_OR_1975_NC	3.15685	0.000132323	0.10225	9.45861
13.4209	13.5126	13.5038	12.9491	12.8184	12.6272	SOAT1	Sterol O-acyltransferase 1	P35610	+	1975_OR_1975_NC	2.64798	0.000523215	0.680838	6.95218
12.054	11.988	11.7821	12.9685	12.8905	13.1216	ADD1	Alpha-adducin	P35611	+	1975_OR_1975_NC	3.23228	0.000139434	-1.05214	-9.89359
16.2146	15.7758	16.2032	16.8401	16.8219	16.945	DEK	Protein DEK	P35659	+	1975_OR_1975_NC	2.24033	0.00169423	-0.804494	-5.38483
14.4405	14.6569	14.5083	13.2426	13.2955	13.3419	GLRX	Glutaredoxin-1	P35754	+	1975_OR_1975_NC	4.22614	0	1.24189	17.7331
12.7041	12.7607	12.6385	13.2433	13.2178	13.359	AHR	Aryl hydrocarbon receptor	P35869	+	1975_OR_1975_NC	3.28718	0.000144906	-0.572256	-10.2218
14.6921	14.5708	14.5811	14.0633	14.3263	14.1785	ARL2	ADP-ribosylation factor-like protein 2	P36404	+	1975_OR_1975_NC	2.11865	0.00214042	0.425299	4.97778
15.7865	15.8605	15.7191	14.5491	14.6841	14.4791	MAP2K2	Dual specificity mitogen-activated protein kinase kinase 2	P36507	+	1975_OR_1975_NC	4.12795	0	1.21793	16.748
15.6311	15.3913	15.6778	16.2702	16.2148	16.2018	ATP5F1C	ATP synthase subunit gamma, mitochondrial	P36542	+	1975_OR_1975_NC	2.71879	0.00044031	-0.662162	-7.26074
16.3919	16.2377	16.3286	15.3545	15.3777	15.4394	ATP6V1E1	V-type proton ATPase subunit E 1	P36543	+	1975_OR_1975_NC	4.25769	0	0.928878	18.0616
13.1525	13.3217	13.2975	14.8713	14.841	14.8694	CPOX	Oxygen-dependent coproporphyrinogen-III oxidase, mitochondrial	P36551	+	1975_OR_1975_NC	5.12436	0	-1.60338	-29.8412
17.2932	17.2117	17.3105	16.1543	16.1773	16.1611	LONP1	Lon protease homolog, mitochondrial	P36776	+	1975_OR_1975_NC	5.42492	0	1.10757	35.4972
15.5756	15.5395	15.6247	15.9534	15.9468	15.8173	PPP1CC	Serine/threonine-protein phosphatase PP1-gamma catalytic subunit	P36873	+	1975_OR_1975_NC	2.52056	0.000965388	-0.325899	-6.42558
12.8011	12.6552	12.7164	10.5496	11.0491	10.7299	TGFBR1	TGF-beta receptor type-1	P36897	+	1975_OR_1975_NC	3.66981	0	1.94802	12.8124
12.9545	13.1388	13.201	13.7611	13.7119	13.7851	GNL1	Guanine nucleotide-binding protein-like 1	P36915	+	1975_OR_1975_NC	2.97693	0.000330737	-0.654587	-8.49161
7.45449	8.7934	8.71353	11.4423	11.3735	11.7143	SERPINB5	Serpin B5	P36952	+	1975_OR_1975_NC	2.69434	0.000436029	-3.18957	-7.15285
12.5847	13.1212	12.647	11.4829	11.3022	11.2878	GMPR	GMP reductase 1	P36959	+	1975_OR_1975_NC	2.85677	0.000353073	1.42672	7.89707
16.2092	15.9708	16.1914	15.2745	15.2168	15.1722	GPX4	Phospholipid hydroperoxide glutathione peroxidase	P36969	+	1975_OR_1975_NC	3.40795	0.000159601	0.902627	10.9803
20.1767	20.3336	20.3633	19.7286	19.7641	19.7781	TAGLN2	Transgelin-2	P37802	+	1975_OR_1975_NC	3.06293	0.000174247	0.534241	8.94184
16.7026	16.7383	16.871	17.0837	17.1009	17.1917	ETFB	Electron transfer flavoprotein subunit beta	P38117	+	1975_OR_1975_NC	2.35583	0.0011812	-0.354789	-5.79543
12.1628	12.1066	12.1916	11.8055	11.9468	11.8493	COIL	Coilin	P38432	+	1975_OR_1975_NC	2.38136	0.00114952	0.286474	5.88956
13.7509	13.1747	13.5892	11.7953	12.418	12.2834	LIPA	Lysosomal acid lipase/cholesteryl ester hydrolase	P38571	+	1975_OR_1975_NC	2.19923	0.00185212	1.33937	5.2445
15.7784	15.5432	15.7442	15.2321	15.3413	15.3074	ATP6V1A	V-type proton ATPase catalytic subunit A	P38606	+	1975_OR_1975_NC	2.10298	0.00221485	0.395019	4.92715
18.3001	18.4819	18.4525	17.7919	17.8212	17.8196	HSPA9	Stress-70 protein, mitochondrial	P38646	+	1975_OR_1975_NC	3.33393	0.000150235	0.600601	10.5094
16.2772	16.2469	16.2241	16.6887	16.73	16.7646	EIF4A3	Eukaryotic initiation factor 4A-III	P38919	+	1975_OR_1975_NC	4.23826	0	-0.478348	-17.8586
17.4642	16.8579	17.4428	18.279	18.3761	18.4539	RPS19	40S ribosomal protein S19	P39019	+	1975_OR_1975_NC	2.25578	0.00163229	-1.11471	-5.43836
17.2501	17.2119	17.354	17.5879	17.6539	17.5933	RPL3	60S ribosomal protein L3	P39023	+	1975_OR_1975_NC	2.6965	0.000436923	-0.339716	-7.16232
17.3294	17.1936	17.3274	17.8389	17.789	17.8327	ANP32A	Acidic leucine-rich nuclear phosphoprotein 32 family member A	P39687	+	1975_OR_1975_NC	3.453	0.000164524	-0.536729	-11.2766
16.4646	16.6053	16.4461	16.1459	16.134	16.1379	FEN1	Flap endonuclease 1	P39748	+	1975_OR_1975_NC	2.72023	0.000440994	0.366062	7.26716
17.5299	17.5848	17.5178	16.4762	16.4469	16.3077	CAPG	Macrophage-capping protein	P40121	+	1975_OR_1975_NC	4.45637	0	1.1339	20.271
13.791	13.6048	13.5795	10.1924	9.27954	8.59191	CAP2	Adenylyl cyclase-associated protein 2	P40123	+	1975_OR_1975_NC	3.10859	0.000127152	4.30381	9.18972
19.5004	19.2744	19.4453	11.067	10.7944	9.5432	NNMT	Nicotinamide N-methyltransferase	P40261	+	1975_OR_1975_NC	4.33173	0	8.93852	18.8558
13.1707	13.0888	13.0266	12.1373	12.3445	12.3699	PSMB10	Proteasome subunit beta type-10	P40306	+	1975_OR_1975_NC	3.17904	0.000134172	0.811463	9.58472
12.5319	12.5205	12.7073	12.9808	12.9958	12.9344	MLH1	DNA mismatch repair protein Mlh1	P40692	+	1975_OR_1975_NC	2.42973	0.0010772	-0.383777	-6.07139
15.8287	15.5567	15.6945	14.6837	14.7507	14.7307	STAT3	Signal transducer and activator of transcription 3	P40763	+	1975_OR_1975_NC	3.55769	0	0.971589	11.9949
13.6393	13.7418	13.7154	12.6871	12.6264	12.5822	PEX19	Peroxisomal biogenesis factor 19	P40855	+	1975_OR_1975_NC	4.79628	0	1.06694	24.6845
17.5357	17.4522	17.5641	18.1031	18.1145	18.0776	MDH1	Malate dehydrogenase, cytoplasmic	P40925	+	1975_OR_1975_NC	4.09843	0	-0.581068	-16.4624
19.4674	19.3811	19.6895	20.3294	20.3184	20.269	MDH2	Malate dehydrogenase, mitochondrial	P40926	+	1975_OR_1975_NC	2.9709	0.000328181	-0.792971	-8.46083
14.6872	14.5807	14.5353	15.3616	15.3744	15.3898	RFC5	Replication factor C subunit 5	P40937	+	1975_OR_1975_NC	4.14623	0	-0.774217	-16.9272
16.1081	16.228	16.1239	15.8456	15.8158	15.8954	HADHA	Trifunctional enzyme subunit alpha, mitochondrial	P40939	+	1975_OR_1975_NC	2.61553	0.000676167	0.301075	6.81465
17.2574	17.1066	17.2917	16.38	16.4226	16.3719	EIF2S3	Eukaryotic translation initiation factor 2 subunit 3	P41091	+	1975_OR_1975_NC	3.8237	0	0.827135	14.0222
12.5888	12.9481	12.6253	13.4706	13.3153	13.333	CETN2	Centrin-2	P41208	+	1975_OR_1975_NC	2.20036	0.00185432	-0.652262	-5.24832
13.2186	13.2757	13.2747	13.7533	13.6787	13.6881	EIF2D	Eukaryotic translation initiation factor 2D	P41214	+	1975_OR_1975_NC	3.93405	0	-0.450396	-14.9569
14.1061	14.2251	14.2393	14.9323	14.7883	14.6302	BUD31	Protein BUD31 homolog	P41223	+	1975_OR_1975_NC	2.44295	0.00108538	-0.593441	-6.12188
15.2926	14.4129	14.7002	11.7812	11.5949	11.5196	KDM5C	Lysine-specific demethylase 5C	P41229	+	1975_OR_1975_NC	3.51867	0.000173599	3.17002	11.7222
13.366	13.146	13.5345	13.9423	13.9501	13.9965	CSK	Tyrosine-protein kinase CSK	P41240	+	1975_OR_1975_NC	2.24469	0.00169903	-0.614114	-5.3999
9.16275	9.31447	9.56933	11.2386	11.1236	11.1742	PNPLA4	Patatin-like phospholipase domain-containing protein 4	P41247	+	1975_OR_1975_NC	3.92217	0	-1.82996	-14.8535
17.6311	17.6445	17.6583	17.108	17.2212	17.1965	GARS1	Glycine--tRNA ligase	P41250	+	1975_OR_1975_NC	3.73463	0	0.469408	13.3092
16.8146	16.8437	16.8146	16.4512	16.4747	16.4627	IARS1	Isoleucine--tRNA ligase, cytoplasmic	P41252	+	1975_OR_1975_NC	5.16439	0	0.361463	30.5395
12.3145	12.8993	12.6964	13.605	13.6096	13.3905	EIF1	Eukaryotic translation initiation factor 1	P41567	+	1975_OR_1975_NC	2.07212	0.0024494	-0.898321	-4.82859
12.923	12.662	12.9226	13.7741	13.8054	13.7281	PRKCI	Protein kinase C iota type	P41743	+	1975_OR_1975_NC	3.31517	0.000148492	-0.933315	-10.3931
16.8361	16.8599	16.8394	16.1814	16.1896	15.9059	ECI1	Enoyl-CoA delta isomerase 1, mitochondrial	P42126	+	1975_OR_1975_NC	2.88805	0.000358074	0.752852	8.04812
16.831	16.9407	16.8137	17.0758	17.0996	17.1566	TMPO	Lamina-associated polypeptide 2, isoform alpha	P42166	+	1975_OR_1975_NC	2.23344	0.00169014	-0.248857	-5.3611
14.82	14.8634	14.7844	15.2241	15.1363	15.1185	TMPO	Lamina-associated polypeptide 2, isoforms beta/gamma	P42167	+	1975_OR_1975_NC	2.97142	0.000328376	-0.337044	-8.46349
15.1805	15.1886	15.098	16.4768	16.4499	16.4456	STAT1	Signal transducer and activator of transcription 1-alpha/beta	P42224	+	1975_OR_1975_NC	5.74217	0	-1.30176	-42.6269
13.3446	13.453	13.3405	12.7905	12.8711	12.8988	MTOR	Serine/threonine-protein kinase mTOR	P42345	+	1975_OR_1975_NC	3.36608	0.000154093	0.525874	10.7116
9.59944	8.94943	9.35563	10.9348	11.0353	11.0833	NCAPD3	Condensin-2 complex subunit D3	P42695	+	1975_OR_1975_NC	3.04029	0.000259937	-1.71633	-8.82127
16.7229	16.6553	16.7438	17.0525	17.0646	17.0669	LRPPRC	Leucine-rich PPR motif-containing protein, mitochondrial	P42704	+	1975_OR_1975_NC	3.70262	0	-0.353973	-13.0616
17.0118	17.1449	17.086	15.8818	15.8428	15.6915	ACAA2	3-ketoacyl-CoA thiolase, mitochondrial	P42765	+	1975_OR_1975_NC	4.28144	0	1.27556	18.3126
15.1045	14.3373	15.1285	12.2324	12.6446	12.679	PRCP	Lysosomal Pro-X carboxypeptidase	P42785	+	1975_OR_1975_NC	2.85269	0.000351502	2.33811	7.87757
16.3027	16.2137	16.3538	15.3763	15.3844	15.3207	PAFAH1B1	Platelet-activating factor acetylhydrolase IB subunit alpha	P43034	+	1975_OR_1975_NC	4.46736	0	0.929601	20.4008
16.1203	16.4016	16.1058	10.0788	9.65482	11.137	MCAM	Cell surface glycoprotein MUC18	P43121	+	1975_OR_1975_NC	3.71034	0	5.91901	13.1209
13.867	13.7504	13.8585	13.1833	13.1895	13.1859	CRAT	Carnitine O-acetyltransferase	P43155	+	1975_OR_1975_NC	4.15556	0	0.639063	17.0194
15.733	15.9169	15.8229	16.3389	16.3864	16.3209	MSH2	DNA mismatch repair protein Msh2	P43246	+	1975_OR_1975_NC	3.12303	0.000128686	-0.524449	-9.26945
13.9365	13.6024	13.8553	15.3513	15.3375	15.4211	GPD2	Glycerol-3-phosphate dehydrogenase, mitochondrial	P43304	+	1975_OR_1975_NC	3.9539	0	-1.57193	-15.1314
15.9072	16.1327	15.8264	14.6347	14.6124	14.7436	SSR1	Translocon-associated protein subunit alpha	P43307	+	1975_OR_1975_NC	3.68043	0	1.29187	12.8926
16.1602	16.3189	16.4108	17.628	17.5322	17.3383	RANBP1	Ran-specific GTPase-activating protein	P43487	+	1975_OR_1975_NC	3.36543	0.00015397	-1.20287	-10.7074
19.3254	19.3482	19.3028	17.1101	17.1532	17.0786	NAMPT	Nicotinamide phosphoribosyltransferase	P43490	+	1975_OR_1975_NC	6.9891	0	2.21154	87.4414
14.3847	14.1039	14.0234	13.0621	12.8952	12.8929	PPIC	Peptidyl-prolyl cis-trans isomerase C	P45877	+	1975_OR_1975_NC	3.23739	0.000139738	1.22058	9.92373
13.731	13.6542	13.6653	12.9836	13.0512	12.8766	ACADSB	Short/branched chain specific acyl-CoA dehydrogenase, mitochondrial	P45954	+	1975_OR_1975_NC	3.65334	0	0.713062	12.689
14.1543	13.698	13.908	14.7522	14.8404	14.8548	CBX5	Chromobox protein homolog 5	P45973	+	1975_OR_1975_NC	2.56364	0.000936008	-0.895703	-6.59964
16.6837	16.684	16.6861	15.941	15.962	15.9467	USP5	Ubiquitin carboxyl-terminal hydrolase 5	P45974	+	1975_OR_1975_NC	7.48697	0	0.734712	116.474
12.7905	12.9237	13.0515	13.3268	13.3064	13.3668	MAPK8	Mitogen-activated protein kinase 8	P45983	+	1975_OR_1975_NC	2.22038	0.00173669	-0.411431	-5.31637
13.5414	13.255	13.3188	12.8187	12.8291	12.8198	MAPK9	Mitogen-activated protein kinase 9	P45984	+	1975_OR_1975_NC	2.49459	0.00106359	0.549219	6.32257
13.0692	13.3119	13.242	13.767	13.817	13.7469	MAP2K4	Dual specificity mitogen-activated protein kinase kinase 4	P45985	+	1975_OR_1975_NC	2.7901	0.000339056	-0.569267	-7.58364
14.9789	15.0757	15.1069	16.0975	16.1058	16.083	MKI67	Proliferation marker protein Ki-67	P46013	+	1975_OR_1975_NC	4.92715	0	-1.04159	-26.626
15.7909	15.7568	15.8136	16.7244	16.7561	16.7766	RANGAP1	Ran GTPase-activating protein 1	P46060	+	1975_OR_1975_NC	5.75831	0	-0.965247	-43.0254
15.7757	15.6771	15.8528	14.7821	14.8295	14.6412	RECQL	ATP-dependent DNA helicase Q1	P46063	+	1975_OR_1975_NC	3.74404	0	1.01759	13.3829
15.9659	15.8728	15.9342	15.7178	15.727	15.7612	NOP2	Probable 28S rRNA (cytosine(4447)-C(5))-methyltransferase	P46087	+	1975_OR_1975_NC	2.46946	0.00110817	0.188971	6.22421
10.1933	10.059	10.0293	10.778	10.7977	10.6738	ATRX	Transcriptional regulator ATRX	P46100	+	1975_OR_1975_NC	3.30674	0.000147014	-0.655932	-10.3412
14.6162	14.7248	14.8169	13.8927	13.9993	13.8784	CRK	Adapter molecule crk	P46108	+	1975_OR_1975_NC	3.48108	0.000168273	0.795867	11.4652
15.6357	15.73	15.7295	15.3206	15.3426	15.3411	BAG6	Large proline-rich protein BAG6	P46379	+	1975_OR_1975_NC	3.45823	0.000165517	0.363628	11.3115
14.0661	13.8441	14.0209	13.3697	13.4305	13.6023	MAP2K3	Dual specificity mitogen-activated protein kinase kinase 3	P46734	+	1975_OR_1975_NC	2.19905	0.00185138	0.509553	5.24391
18.1716	17.9741	17.9001	18.6096	18.673	18.7199	RPL27A	60S ribosomal protein L27a	P46776	+	1975_OR_1975_NC	2.76941	0.000452951	-0.652252	-7.48869
16.4533	16.4907	16.5748	16.7762	16.7296	16.796	RPL5	60S ribosomal protein L5	P46777	+	1975_OR_1975_NC	2.50639	0.000958217	-0.260987	-6.36921
16.6444	16.5515	16.6648	16.9146	16.9989	16.9385	RPL28	60S ribosomal protein L28	P46779	+	1975_OR_1975_NC	2.81382	0.000343665	-0.330414	-7.69385
15.9484	16.1224	16.0534	16.4045	16.5111	16.4838	RPS5	40S ribosomal protein S5	P46782	+	1975_OR_1975_NC	2.68325	0.00043403	-0.425047	-7.10439
19.2742	19.4217	19.243	17.1561	17.2018	17.2091	MAP1B	Microtubule-associated protein 1B	P46821	+	1975_OR_1975_NC	5.49292	0	2.12396	36.918
16.4778	16.2127	16.45	15.6004	15.6	15.6781	GNPDA1	Glucosamine-6-phosphate isomerase 1	P46926	+	1975_OR_1975_NC	2.99102	0.000334951	0.754011	8.56392
13.864	13.8038	13.8702	12.8577	12.7137	12.9687	NEDD4	E3 ubiquitin-protein ligase NEDD4	P46934	+	1975_OR_1975_NC	3.69611	0	0.999302	13.0118
13.8883	14.0252	13.9928	13.6207	13.4181	13.663	YAP1	Transcriptional coactivator YAP1	P46937	+	1975_OR_1975_NC	2.01897	0.0028101	0.401463	4.66237
12.7051	12.7586	12.7033	12.3954	12.5111	12.5317	UTRN	Utrophin	P46939	+	1975_OR_1975_NC	2.20547	0.0018163	0.242983	5.26562
17.0034	16.9627	16.9654	17.1334	17.1348	17.1999	IQGAP1	Ras GTPase-activating-like protein IQGAP1	P46940	+	1975_OR_1975_NC	2.65706	0.000468106	-0.178843	-6.99109
14.2308	14.1825	14.0306	13.3653	13.2859	13.2774	GYG1	Glycogenin-1	P46976	+	1975_OR_1975_NC	3.64271	0	0.838426	12.61
15.2704	15.2408	15.1883	14.9891	15.0333	15.0659	CAPZA2	F-actin-capping protein subunit alpha-2	P47755	+	1975_OR_1975_NC	2.46964	0.00110868	0.203682	6.22493
17.2727	17.2496	17.2986	17.0478	17.0398	17.0659	CAPZB	F-actin-capping protein subunit beta	P47756	+	1975_OR_1975_NC	3.79474	0	0.222459	13.7865
12.6523	12.598	12.9943	13.5707	13.527	13.3417	EIF1AX	Eukaryotic translation initiation factor 1A, X-chromosomal	P47813	+	1975_OR_1975_NC	2.1658	0.00204583	-0.731572	-5.13251
12.7027	12.7636	12.8755	15.4347	15.4768	15.3268	ALDH1A3	Aldehyde dehydrogenase family 1 member A3	P47895	+	1975_OR_1975_NC	5.58811	0	-2.63212	-39.0024
15.4734	15.4922	15.5028	15.8963	15.916	15.8981	QARS1	Glutamine--tRNA ligase	P47897	+	1975_OR_1975_NC	5.58501	0	-0.413994	-38.9327
15.5294	15.7215	15.5198	15.205	15.2208	15.3082	UQCRFS1	Cytochrome b-c1 complex subunit Rieske, mitochondrial	P47985	+	1975_OR_1975_NC	2.03998	0.00273451	0.345544	4.72755
14.7256	14.5834	14.6862	13.8215	13.8849	13.8599	LIMS1	LIM and senescent cell antigen-like-containing domain protein 1	P48059	+	1975_OR_1975_NC	4.20471	0	0.809619	17.5134
13.9437	13.9851	13.7559	13.2005	13.3382	12.9233	PIP4K2A	Phosphatidylinositol 5-phosphate 4-kinase type-2 alpha	P48426	+	1975_OR_1975_NC	2.20313	0.00181126	0.740909	5.25769
14.3857	14.2232	14.3399	10.2107	10.5538	9.92403	LSS	Lanosterol synthase	P48449	+	1975_OR_1975_NC	4.57351	0	4.08676	21.6962
11.7395	11.7647	11.6977	13.0797	13.1332	12.9744	GCLC	Glutamate--cysteine ligase catalytic subunit	P48506	+	1975_OR_1975_NC	4.90354	0	-1.32847	-26.2649
12.0162	11.7946	11.9139	13.225	13.2036	13.3085	GCLM	Glutamate--cysteine ligase regulatory subunit	P48507	+	1975_OR_1975_NC	4.31616	0	-1.33745	-18.686
14.465	14.399	14.5359	14.1489	14.1373	14.1802	PRRC2A	Protein PRRC2A	P48634	+	1975_OR_1975_NC	2.76865	0.000452229	0.311148	7.4852
16.1418	16.1123	16.1234	14.7272	14.7627	14.659	GSS	Glutathione synthetase	P48637	+	1975_OR_1975_NC	5.81904	0	1.40954	44.5587
13.0903	13.5884	13.1802	14.0285	14.001	14.1111	NES	Nestin	P48681	+	1975_OR_1975_NC	2.07903	0.00232066	-0.760571	-4.85052
13.6802	13.8792	13.8421	11.6154	11.6275	10.7861	HSPA13	Heat shock 70 kDa protein 13	P48723	+	1975_OR_1975_NC	3.00194	0.000337408	2.45754	8.62035
13.8805	13.7934	14.0154	15.0229	15.0218	15.046	CSNK1A1	Casein kinase I isoform alpha	P48729	+	1975_OR_1975_NC	4.19646	0	-1.1338	-17.4295
12.8188	12.8627	12.5595	13.3347	13.1852	13.2992	CSNK1D	Casein kinase I isoform delta	P48730	+	1975_OR_1975_NC	2.13131	0.00215185	-0.526043	-5.01897
18.0691	18.1115	18.0475	16.252	16.274	16.3334	IDH2	Isocitrate dehydrogenase [NADP], mitochondrial	P48735	+	1975_OR_1975_NC	6.28299	0	1.78958	58.2199
16.3877	16.2383	16.256	15.8737	15.9351	15.9154	PITPNB	Phosphatidylinositol transfer protein beta isoform	P48739	+	1975_OR_1975_NC	2.80329	0.000341622	0.385973	7.64478
15.582	15.7906	15.6062	15.1031	15.0957	15.1938	ADGRE5	Adhesion G protein-coupled receptor E5	P48960	+	1975_OR_1975_NC	2.71392	0.000439628	0.528749	7.23914
12.8206	12.6856	12.5892	13.7936	13.7685	13.7447	POLD2	DNA polymerase delta subunit 2	P49005	+	1975_OR_1975_NC	4.0069	0	-1.07046	-15.6068
15.5074	15.2625	15.2602	13.9087	13.8921	13.8594	MARCKSL1	MARCKS-related protein	P49006	+	1975_OR_1975_NC	4.20227	0	1.45668	17.4886
12.8959	12.8727	12.9152	13.2651	13.2312	13.2755	PXN	Paxillin	P49023	+	1975_OR_1975_NC	4.43029	0	-0.362632	-19.9666
9.13795	8.73823	8.77118	10.8439	11.3427	11.0158	NR2C2	Nuclear receptor subfamily 2 group C member 2	P49116	+	1975_OR_1975_NC	3.44686	0.000163543	-2.18499	-11.2358
13.616	12.9773	13.5976	14.891	14.892	14.9398	RPIA	Ribose-5-phosphate isomerase	P49247	+	1975_OR_1975_NC	2.69961	0.000438046	-1.51067	-7.17601
16.5724	16.7175	16.5754	15.153	15.1756	15.3137	LMAN1	Protein ERGIC-53	P49257	+	1975_OR_1975_NC	4.45764	0	1.40768	20.286
16.0556	15.8743	15.9894	17.7538	17.7561	17.6763	FASN	Fatty acid synthase	P49327	+	1975_OR_1975_NC	5.11576	0	-1.75563	-29.6933
14.3784	14.3533	14.3504	13.6585	13.6339	13.8487	DHPS	Deoxyhypusine synthase	P49366	+	1975_OR_1975_NC	3.15577	0.00013205	0.647008	9.45254
17.8557	17.8758	17.8447	17.7568	17.735	17.7976	CCT3	T-complex protein 1 subunit gamma	P49368	+	1975_OR_1975_NC	2.0203	0.00281113	0.0955594	4.66647
12.8105	11.6296	13.0163	14.5839	14.5294	14.5483	MRPL19	39S ribosomal protein L19, mitochondrial	P49406	+	1975_OR_1975_NC	2.05804	0.00248424	-2.0684	-4.78414
18.9832	19.0055	18.9875	18.3506	18.366	18.4248	TUFM	Elongation factor Tu, mitochondrial	P49411	+	1975_OR_1975_NC	4.87942	0	0.611566	25.9011
13.4651	13.7546	13.5495	13.0133	12.9994	12.8284	CDC34	Ubiquitin-conjugating enzyme E2 R1	P49427	+	1975_OR_1975_NC	2.44984	0.00109075	0.642668	6.14836
14.9798	14.8992	15.0108	15.1343	15.1475	15.1618	PCYT1A	Choline-phosphate cytidylyltransferase A	P49585	+	1975_OR_1975_NC	2.24433	0.00169834	-0.184615	-5.39865
16.4674	16.5234	16.4366	16.033	15.9971	16.0134	CARS1	Cysteine--tRNA ligase, cytoplasmic	P49589	+	1975_OR_1975_NC	4.13514	0	0.461315	16.8183
16.4719	16.4969	16.5016	15.9488	15.9781	15.9023	SARS1	Serine--tRNA ligase, cytoplasmic	P49591	+	1975_OR_1975_NC	4.66455	0	0.547072	22.8716
13.8229	13.7085	13.7569	13.3278	13.2422	13.3225	PPM1F	Protein phosphatase 1F	P49593	+	1975_OR_1975_NC	3.37493	0.000155089	0.465268	10.7678
10.7265	10.7819	10.535	11.9315	11.9252	11.5655	PRIM1	DNA primase small subunit	P49642	+	1975_OR_1975_NC	2.86111	0.00035327	-1.12624	-7.9179
13.6163	13.8928	13.6428	14.567	14.5355	14.6256	PRIM2	DNA primase large subunit	P49643	+	1975_OR_1975_NC	3.13535	0.000129817	-0.858728	-9.33792
13.9991	14.2284	14.0434	12.1633	12.3197	11.8666	CASP4	Caspase-4	P49662	+	1975_OR_1975_NC	3.71195	0	1.97376	13.1333
10.6407	10.3975	10.9107	11.6611	11.6725	11.7394	CTCF	Transcriptional repressor CTCF	P49711	+	1975_OR_1975_NC	2.64356	0.000521653	-1.04137	-6.93329
16.2237	15.8615	16.1223	17.2119	17.2021	17.1933	MCM2	DNA replication licensing factor MCM2	P49736	+	1975_OR_1975_NC	3.33122	0.00015	-1.13326	-10.4925
17.3287	17.1512	17.223	16.4331	16.4683	16.5063	TMED10	Transmembrane emp24 domain-containing protein 10	P49755	+	1975_OR_1975_NC	3.78801	0	0.765058	13.7322
12.6239	12.5374	12.2852	11.951	11.8885	11.9546	CLK3	Dual specificity protein kinase CLK3	P49761	+	1975_OR_1975_NC	2.21666	0.00178489	0.550785	5.30366
12.9959	12.6012	12.3995	9.87891	10.1948	9.92124	PSEN1	Presenilin-1	P49768	+	1975_OR_1975_NC	3.7281	0	2.66722	13.2583
16.4585	16.3924	16.4466	15.4335	15.363	15.3143	HINT1	Histidine triad nucleotide-binding protein 1	P49773	+	1975_OR_1975_NC	4.91666	0	1.06225	26.465
13.8605	14.4217	13.4816	11.9898	11.8155	11.1728	RGS4	Regulator of G-protein signaling 4	P49798	+	1975_OR_1975_NC	2.4443	0.00108684	2.26188	6.12709
10.5052	10.5098	10.5833	7.4082	8.09956	7.11296	PSEN2	Presenilin-2	P49810	+	1975_OR_1975_NC	3.2832	0.000144796	2.99253	10.1977
11.1813	10.9172	11.1204	10.2938	10.382	10.3731	TSC2	Tuberin	P49815	+	1975_OR_1975_NC	2.98748	0.000334343	0.723347	8.5457
14.7666	14.8088	14.7408	15.998	15.9868	15.949	NT5C2	Cytosolic purine 5'-nucleotidase	P49902	+	1975_OR_1975_NC	5.97333	0	-1.2059	-48.704
15.4123	15.2458	15.2719	14.361	14.2719	14.2439	SEPHS1	Selenide, water dikinase 1	P49903	+	1975_OR_1975_NC	4.0767	0	1.01769	16.2553
11.0118	11.452	11.1101	12.4992	12.605	12.5274	MTHFS	5-formyltetrahydrofolate cyclo-ligase	P49914	+	1975_OR_1975_NC	3.22729	0.000138929	-1.35255	-9.86423
11.7444	11.7158	11.7781	13.1392	13.1655	13.125	LIG3	DNA ligase 3	P49916	+	1975_OR_1975_NC	6.46823	0	-1.39717	-64.7772
14.3506	14.4919	14.2985	13.9578	13.9416	13.8117	MRE11	Double-strand break repair protein MRE11	P49959	+	1975_OR_1975_NC	2.52479	0.000967198	0.476644	6.44248
13.38	13.2069	13.4599	12.7061	12.8912	12.7661	GNAQ	Guanine nucleotide-binding protein G(q) subunit alpha	P50148	+	1975_OR_1975_NC	2.4293	0.00107672	0.561094	6.06974
15.6002	15.5659	15.5779	16.1763	16.0994	16.1362	IDH3A	Isocitrate dehydrogenase [NAD] subunit alpha, mitochondrial	P50213	+	1975_OR_1975_NC	4.65925	0	-0.556006	-22.8015
13.56	13.8393	13.5391	11.8594	11.4222	11.3243	PPOX	Protoporphyrinogen oxidase	P50336	+	1975_OR_1975_NC	3.4202	0.000161074	2.11085	11.0602
17.8874	17.8634	17.9296	17.2002	17.2091	17.1626	GDI2	Rab GDP dissociation inhibitor beta	P50395	+	1975_OR_1975_NC	5.08906	0	0.702834	29.2386
16.0019	15.9245	15.9845	15.706	15.6561	15.738	EMD	Emerin	P50402	+	1975_OR_1975_NC	2.89648	0.000359704	0.270261	8.08924
15.0957	14.7199	15.0298	13.6813	13.655	13.6512	CPT1A	Carnitine O-palmitoyltransferase 1, liver isoform	P50416	+	1975_OR_1975_NC	3.42045	0.000161209	1.28592	11.0618
6.74847	7.86014	7.97891	11.6191	11.4919	11.6219	GATM	Glycine amidinotransferase, mitochondrial	P50440	+	1975_OR_1975_NC	3.29513	0.000146119	-4.04844	-10.2702
13.6364	13.0699	13.536	11.1668	11.3176	11.0446	SERPINB8	Serpin B8	P50452	+	1975_OR_1975_NC	3.51294	0.000172817	2.23776	11.6827
17.6757	17.7741	17.5934	15.0519	14.9874	15.0509	SERPINH1	Serpin H1	P50454	+	1975_OR_1975_NC	5.9111	0	2.65099	46.9878
16.1411	16.494	16.4042	14.7271	14.7821	14.6768	PDLIM4	PDZ and LIM domain protein 4	P50479	+	1975_OR_1975_NC	3.90217	0	1.61778	14.6808
17.6673	17.6814	17.6942	17.4271	17.3684	17.4151	ST13	Hsc70-interacting protein	P50502	+	1975_OR_1975_NC	3.84768	0	0.277435	14.2204
11.1543	11.0427	10.9378	10.3017	10.1089	10.1877	PEX5	Peroxisomal targeting signal 1 receptor	P50542	+	1975_OR_1975_NC	3.2634	0.000142117	0.845509	10.0784
13.9226	13.8854	13.9189	13.47	13.5586	13.5283	VASP	Vasodilator-stimulated phosphoprotein	P50552	+	1975_OR_1975_NC	3.77791	0	0.389956	13.6512
16.9606	16.9903	16.9761	15.8927	15.9621	15.9533	DNM2	Dynamin-2	P50570	+	1975_OR_1975_NC	5.80996	0	1.03964	44.3262
12.2068	12.5088	12.3283	11.873	11.7436	11.8959	METAP2	Methionine aminopeptidase 2	P50579	+	1975_OR_1975_NC	2.16171	0.00204424	0.510459	5.11895
12.6352	12.5614	12.6662	12.9353	12.8637	12.8004	NUDT2	Bis(5'-nucleosyl)-tetraphosphatase [asymmetrical]	P50583	+	1975_OR_1975_NC	2.10279	0.00221402	-0.245585	-4.92653
11.5368	11.3456	11.3047	12.2202	12.2479	12.002	KNTC1	Kinetochore-associated protein 1	P50748	+	1975_OR_1975_NC	2.70577	0.000438723	-0.760995	-7.20312
12.5459	12.6076	12.5719	12.8104	12.9124	12.9185	CDK9	Cyclin-dependent kinase 9	P50750	+	1975_OR_1975_NC	2.82782	0.000347444	-0.305322	-7.75959
12.7082	12.8054	12.636	13.594	13.5773	13.7536	BCAM	Basal cell adhesion molecule	P50895	+	1975_OR_1975_NC	3.61397	0	-0.925045	-12.3988
15.8874	16.1716	15.9482	17.1828	17.1289	17.1701	ANXA11	Annexin A11	P50995	+	1975_OR_1975_NC	3.71706	0	-1.15819	-13.1728
14.1414	14.2493	14.2705	14.9834	15.0175	14.9921	PAPOLA	Poly(A) polymerase alpha	P51003	+	1975_OR_1975_NC	4.33021	0	-0.777337	-18.8392
14.1205	14.0526	14.1109	12.3083	12.3774	12.6148	FXR2	Fragile X mental retardation syndrome-related protein 2	P51116	+	1975_OR_1975_NC	4.19801	0	1.66119	17.4452
16.8496	16.7686	16.795	17.1359	17.2475	17.4201	RAB5C	Ras-related protein Rab-5C	P51148	+	1975_OR_1975_NC	2.24089	0.00169628	-0.463461	-5.38677
14.2348	14.1622	14.21	12.9446	12.9338	13.0306	RAB9A	Ras-related protein Rab-9A	P51151	+	1975_OR_1975_NC	5.30062	0	1.23271	33.0392
13.0311	13.1102	13.0369	14.119	14.0928	13.9542	DAP3	28S ribosomal protein S29, mitochondrial	P51398	+	1975_OR_1975_NC	4.19773	0	-0.995925	-17.4424
14.3189	13.8446	14.2904	13.2726	13.4163	13.4528	DUSP3	Dual specificity protein phosphatase 3	P51452	+	1975_OR_1975_NC	2.03928	0.00273351	0.770716	4.72538
15.9019	15.9807	15.8872	16.2737	16.2375	16.2376	BCAP31	B-cell receptor-associated protein 31	P51572	+	1975_OR_1975_NC	3.3144	0.000148377	-0.326315	-10.3884
15.3401	15.4258	15.4522	15.8807	15.823	15.7634	HCFC1	Host cell factor 1	P51610	+	1975_OR_1975_NC	3.01666	0.000342219	-0.416332	-8.69698
13.6116	13.4586	13.5764	14.4305	14.3359	14.4497	ALDH3A2	Aldehyde dehydrogenase family 3 member A2	P51648	+	1975_OR_1975_NC	3.90897	0	-0.856488	-14.7393
9.87276	10.574	10.3391	11.644	11.6347	11.574	ALDH5A1	Succinate-semialdehyde dehydrogenase, mitochondrial	P51649	+	1975_OR_1975_NC	2.5493	0.00092803	-1.35562	-6.54124
15.6944	15.7548	15.694	15.8309	15.8567	15.8188	PSMD7	26S proteasome non-ATPase regulatory subunit 7	P51665	+	1975_OR_1975_NC	2.19821	0.00184992	-0.121075	-5.24108
11.101	10.9314	11.0527	12.105	11.6443	11.9039	STAT5B	Signal transducer and activator of transcription 5B	P51692	+	1975_OR_1975_NC	2.41186	0.00106538	-0.856034	-6.00366
13.0632	12.5941	13.1204	11.8548	11.8932	11.6107	USP11	Ubiquitin carboxyl-terminal hydrolase 11	P51784	+	1975_OR_1975_NC	2.42104	0.00107291	1.13965	6.03838
14.0728	13.6529	14.2777	11.9577	11.7458	11.7055	CLCN3	H(+)/Cl(-) exchange transporter 3	P51790	+	1975_OR_1975_NC	3.41103	0.000160133	2.19817	11.0004
15.5086	15.2611	15.3518	12.0068	11.6216	11.6125	CLCN7	H(+)/Cl(-) exchange transporter 7	P51798	+	1975_OR_1975_NC	4.77552	0	3.62691	24.3896
13.6054	13.5634	13.6229	12.8737	12.9723	12.9474	DYNLT3	Dynein light chain Tctex-type 3	P51808	+	1975_OR_1975_NC	4.37432	0	0.666086	19.3282
14.5815	14.6135	14.7013	15.5254	15.535	15.563	RPS6KA3	Ribosomal protein S6 kinase alpha-3	P51812	+	1975_OR_1975_NC	4.76235	0	-0.909019	-24.2044
16.9635	16.9799	17.0406	15.8313	15.8797	15.9785	HDGF	Hepatoma-derived growth factor	P51858	+	1975_OR_1975_NC	4.62063	0	1.09814	22.2969
14.6499	14.571	14.5125	14.036	14.0641	14.0913	NDUFA8	NADH dehydrogenase [ubiquinone] 1 alpha subcomplex subunit 8	P51970	+	1975_OR_1975_NC	3.55679	0	0.514015	11.9885
17.5551	17.5903	17.648	17.8256	17.8538	17.8613	HNRNPM	Heterogeneous nuclear ribonucleoprotein M	P52272	+	1975_OR_1975_NC	2.98639	0.000333938	-0.249124	-8.54008
14.7409	14.7798	14.718	16.0573	16.0722	16.0207	KPNA2	Importin subunit alpha-1	P52292	+	1975_OR_1975_NC	6.18979	0	-1.3038	-55.1756
14.0991	14.0932	14.0876	14.447	14.4926	14.4362	RAP1GDS1	Rap1 GTPase-GDP dissociation stimulator 1	P52306	+	1975_OR_1975_NC	4.49652	0	-0.365319	-20.7489
14.5701	14.5021	14.4589	14.9231	15.001	14.949	POLR2H	DNA-directed RNA polymerases I, II, and III subunit RPABC3	P52434	+	1975_OR_1975_NC	3.45364	0.000164666	-0.447294	-11.2809
12.8181	13.1538	12.787	15.6083	15.6642	15.6934	ARHGDIB	Rho GDP-dissociation inhibitor 2	P52566	+	1975_OR_1975_NC	4.65801	0	-2.73567	-22.7852
12.3863	12.2562	12.0807	12.9647	12.9844	12.9151	AGFG1	Arf-GAP domain and FG repeat-containing protein 1	P52594	+	1975_OR_1975_NC	2.84688	0.000350527	-0.71363	-7.84986
15.8793	16.0146	15.9187	16.7151	16.7247	16.6877	HNRNPF	Heterogeneous nuclear ribonucleoprotein F	P52597	+	1975_OR_1975_NC	4.30041	0	-0.771669	-18.5157
14.2477	14.164	14.2368	15.006	15.0408	15.0626	MSH6	DNA mismatch repair protein Msh6	P52701	+	1975_OR_1975_NC	4.91501	0	-0.82032	-26.4398
12.4626	11.9133	12.3457	14.2401	14.3403	14.3214	KIF11	Kinesin-like protein KIF11	P52732	+	1975_OR_1975_NC	3.57648	0	-2.06009	-12.1283
12.5637	12.7768	12.7591	13.05	13.1153	13.0417	RBM5	RNA-binding protein 5	P52756	+	1975_OR_1975_NC	2.16131	0.00207212	-0.369135	-5.11764
12.9831	12.9501	12.6486	13.8034	13.773	13.7233	RIDA	2-iminobutanoate/2-iminopropanoate deaminase	P52758	+	1975_OR_1975_NC	2.9419	0.000323564	-0.905966	-8.31421
15.2133	15.2324	15.2233	15.5329	15.617	15.6502	SMS	Spermine synthase	P52788	+	1975_OR_1975_NC	3.35958	0.000153355	-0.37701	-10.6704
15.3943	15.3742	15.4088	15.7205	15.7779	15.6849	HK2	Hexokinase-2	P52789	+	1975_OR_1975_NC	3.50359	0.000171123	-0.335313	-11.6184
15.6364	15.5632	15.5721	16.5205	16.5399	16.5677	MRPL12	39S ribosomal protein L12, mitochondrial	P52815	+	1975_OR_1975_NC	5.42529	0	-0.952147	-35.5047
16.3774	16.3276	16.3718	16.1849	16.1961	16.2072	THOP1	Thimet oligopeptidase	P52888	+	1975_OR_1975_NC	3.17835	0.000133985	0.162865	9.58076
16.7456	16.8692	16.7873	16.3417	16.338	16.3831	CAPZA1	F-actin-capping protein subunit alpha-1	P52907	+	1975_OR_1975_NC	3.47538	0.000167102	0.446446	11.4266
12.8135	12.756	12.8432	13.5671	13.565	13.3803	HMGA2	High mobility group protein HMGI-C	P52926	+	1975_OR_1975_NC	3.32416	0.000149416	-0.699915	-10.4487
13.9282	13.4056	13.4919	14.5927	14.7909	14.8052	SLC25A1	Tricarboxylate transport protein, mitochondrial	P53007	+	1975_OR_1975_NC	2.50923	0.00096	-1.12104	-6.38047
13.8764	13.6968	13.8735	14.0896	14.2059	14.1379	PPP5C	Serine/threonine-protein phosphatase 5	P53041	+	1975_OR_1975_NC	2.06851	0.00244667	-0.328905	-4.81715
10.6741	10.2431	10.6208	11.2579	11.3736	11.2867	PLK1	Serine/threonine-protein kinase PLK1	P53350	+	1975_OR_1975_NC	2.31995	0.00130708	-0.793412	-5.66526
14.1976	14.1891	14.3716	13.5	13.6619	13.2462	ARFIP2	Arfaptin-2	P53365	+	1975_OR_1975_NC	2.36013	0.00118373	0.783382	5.81121
15.456	15.4096	15.4728	14.1577	14.2139	14.2894	ARFIP1	Arfaptin-1	P53367	+	1975_OR_1975_NC	5.06293	0	1.22581	28.8005
16.6566	16.6574	16.611	16.2146	16.2282	16.1985	COPB1	Coatomer subunit beta	P53618	+	1975_OR_1975_NC	4.77322	0	0.427888	24.3572
12.0901	12.1051	12.1618	12.4556	12.5518	12.5801	AP2S1	AP-2 complex subunit sigma	P53680	+	1975_OR_1975_NC	3.1497	0.000131687	-0.410158	-9.41832
10.0291	10.5006	10.0327	8.75938	8.18902	7.37986	MAPK12	Mitogen-activated protein kinase 12	P53778	+	1975_OR_1975_NC	2.07428	0.0023702	2.07804	4.83544
16.9751	16.7774	16.9186	14.4558	14.7062	14.5311	SMTN	Smoothelin	P53814	+	1975_OR_1975_NC	4.78866	0	2.32599	24.5758
14.9025	14.8721	14.8817	14.6117	14.6344	14.7429	SLC16A1	Monocarboxylate transporter 1	P53985	+	1975_OR_1975_NC	2.23464	0.00169082	0.22248	5.36524
12.0391	12.0055	11.9121	12.3254	12.2648	12.2963	ATXN3	Ataxin-3	P54252	+	1975_OR_1975_NC	2.75246	0.000448657	-0.309958	-7.41166
17.0072	17.1237	17.0771	16.8442	16.8822	16.8626	YARS1	Tyrosine--tRNA ligase, cytoplasmic	P54577	+	1975_OR_1975_NC	2.35693	0.00118221	0.206328	5.79946
16.1982	15.9943	16.0836	15.4657	15.4798	15.4853	USP14	Ubiquitin carboxyl-terminal hydrolase 14	P54578	+	1975_OR_1975_NC	3.31133	0.000147579	0.615064	10.3694
14.08	13.99	14.1431	12.6849	12.9302	12.8042	PRKAG1	5'-AMP-activated protein kinase subunit gamma-1	P54619	+	1975_OR_1975_NC	3.95325	0	1.26457	15.1256
20.211	19.8323	19.9798	19.2058	19.2792	19.1088	HSPA2	Heat shock-related 70 kDa protein 2	P54652	+	1975_OR_1975_NC	2.5895	0.000727096	0.809767	6.70604
13.3025	13.5853	13.0877	11.9846	11.8985	11.4019	ATP1B3	Sodium/potassium-transporting ATPase subunit beta-3	P54709	+	1975_OR_1975_NC	2.59865	0.000730994	1.56345	6.74404
16.6732	16.6059	16.6363	15.8141	15.8185	15.95	RAD23A	UV excision repair protein RAD23 homolog A	P54725	+	1975_OR_1975_NC	4.04803	0	0.777595	15.9858
10.1544	10.6532	10.0947	12.319	12.2214	12.2767	EPHB4	Ephrin type-B receptor 4	P54760	+	1975_OR_1975_NC	3.41053	0.00016	-1.97159	-10.9971
13.3188	12.7466	13.2826	10	9.99122	10.7668	GALC	Galactocerebrosidase	P54803	+	1975_OR_1975_NC	3.08126	0.000177083	2.86332	9.04063
15.8137	15.7379	15.8522	16.6992	16.7014	16.6333	ALDH18A1	Delta-1-pyrroline-5-carboxylate synthase	P54886	+	1975_OR_1975_NC	4.57601	0	-0.876676	-21.7277
15.9022	15.8277	15.8773	14.9266	14.9248	14.8924	NAPA	Alpha-soluble NSF attachment protein	P54920	+	1975_OR_1975_NC	5.58172	0	0.954454	38.8588
16.0918	16.1557	16.0363	16.8303	16.8508	16.917	EIF5	Eukaryotic translation initiation factor 5	P55010	+	1975_OR_1975_NC	4.23434	0	-0.771461	-17.8179
13.3237	13.2678	13.2342	12.7697	12.8584	12.9556	DRG2	Developmentally-regulated GTP-binding protein 2	P55039	+	1975_OR_1975_NC	2.64357	0.000521912	0.414004	6.93333
11.5849	11.6187	11.7834	11.1678	11.2948	11.1473	PLTP	Phospholipid transfer protein	P55058	+	1975_OR_1975_NC	2.40651	0.00111286	0.459052	5.98351
17.0931	17.0284	17.1354	16.72	16.7895	16.7448	CSE1L	Exportin-2	P55060	+	1975_OR_1975_NC	3.07204	0.000175824	0.334213	8.99081
9.93015	10.1513	10.4233	11.8617	12.0124	12.3629	TMBIM6	Bax inhibitor 1	P55061	+	1975_OR_1975_NC	3.12532	0.000128946	-1.91076	-9.28215
18.362	18.2736	18.3684	18.825	18.8268	18.8265	VCP	Transitional endoplasmic reticulum ATPase	P55072	+	1975_OR_1975_NC	4.05567	0	-0.491443	-16.0571
16.4566	16.4881	16.3617	16.0582	15.9904	15.9204	HADHB	Trifunctional enzyme subunit beta, mitochondrial	P55084	+	1975_OR_1975_NC	2.89946	0.000314889	0.4458	8.10381
13.4273	13.4534	13.4357	13.7674	13.7169	13.6787	AFDN	Afadin	P55196	+	1975_OR_1975_NC	3.3365	0.000150588	-0.282198	-10.5254
14.7073	14.7602	14.7709	15.7941	15.7989	15.7601	ADK	Adenosine kinase	P55263	+	1975_OR_1975_NC	5.83165	0	-1.0382	-44.8839
15.2063	15.2893	15.2905	14.8889	14.8885	14.7851	ADAR	Double-stranded RNA-specific adenosine deaminase	P55265	+	1975_OR_1975_NC	3.10848	0.000127068	0.407873	9.18913
14.8131	14.7235	14.7019	15.7201	15.7228	15.5876	TPD52	Tumor protein D52	P55327	+	1975_OR_1975_NC	4.11159	0	-0.930678	-16.5891
14.9152	14.9242	14.8518	14.4512	14.6055	14.5908	SEC13	Protein SEC13 homolog	P55735	+	1975_OR_1975_NC	2.5186	0.000964486	0.347906	6.41776
16.2721	16.1693	16.2994	17.0109	17.0008	17.0511	NPEPPS	Puromycin-sensitive aminopeptidase	P55786	+	1975_OR_1975_NC	4.27148	0	-0.77398	-18.2069
16.6542	16.5091	16.5483	14.429	14.4406	14.3677	OXCT1	Succinyl-CoA:3-ketoacid coenzyme A transferase 1, mitochondrial	P55809	+	1975_OR_1975_NC	5.80355	0	2.1581	44.1625
15.251	15.3914	15.3655	13.917	13.8939	13.9972	BID	BH3-interacting domain death agonist	P55957	+	1975_OR_1975_NC	4.90417	0	1.39992	26.2745
15.7688	15.7686	15.7729	14.7385	14.8086	14.7868	MARS1	Methionine--tRNA ligase, cytoplasmic	P56192	+	1975_OR_1975_NC	5.94138	0	0.99213	47.8153
17.2722	17.1439	17.2425	16.2108	16.2612	16.2266	EIF6	Eukaryotic translation initiation factor 6	P56537	+	1975_OR_1975_NC	4.72928	0	0.986643	23.7454
13.4321	13.1719	13.2576	13.7953	13.7302	13.9379	NDUFA6	NADH dehydrogenase [ubiquinone] 1 alpha subcomplex subunit 6	P56556	+	1975_OR_1975_NC	2.25747	0.00163562	-0.533952	-5.44423
11.8123	12.0511	11.8397	11.1991	11.1945	11.0835	PEX3	Peroxisomal biogenesis factor 3	P56589	+	1975_OR_1975_NC	3.03509	0.000258957	0.741978	8.79374
12.4946	12.5383	12.3663	13.6651	13.6572	13.6529	BCAR1	Breast cancer anti-estrogen resistance protein 1	P56945	+	1975_OR_1975_NC	4.6769	0	-1.19202	-23.0358
12.9575	13.2895	13.1044	12.2669	12.1795	11.791	CFAP298	Cilia- and flagella-associated protein 298	P57076	+	1975_OR_1975_NC	2.39272	0.00110705	1.03797	5.93187
12.4372	12.4742	12.476	13.4824	13.4437	13.4987	EEFSEC	Selenocysteine-specific elongation factor	P57772	+	1975_OR_1975_NC	5.98733	0	-1.01246	-49.0987
13.4477	13.5827	13.4478	14.6232	14.6344	14.4616	EPPK1	Epiplakin	P58107	+	1975_OR_1975_NC	3.94691	0	-1.08035	-15.0697
16.8984	16.8127	17.0414	17.8857	17.8501	17.7781	ARPC4	Actin-related protein 2/3 complex subunit 4	P59998	+	1975_OR_1975_NC	3.62315	0	-0.920492	-12.4659
16.5255	16.6425	16.407	15.8771	15.7902	15.885	CD81	CD81 antigen	P60033	+	1975_OR_1975_NC	3.08398	0.000177314	0.674269	9.05534
19.7237	19.6998	19.8004	20.1001	20.0757	20.1382	TPI1	Triosephosphate isomerase	P60174	+	1975_OR_1975_NC	3.29487	0.000146008	-0.363364	-10.2687
15.6161	15.3053	15.8047	16.2839	16.3733	16.2729	EIF3E	Eukaryotic translation initiation factor 3 subunit E	P60228	+	1975_OR_1975_NC	2.10397	0.00221652	-0.734681	-4.93033
11.4398	10.6567	11.2746	12.4395	12.3303	12.5157	PTEN	Phosphatidylinositol 3,4,5-trisphosphate 3-phosphatase and dual-specificity protein phosphatase PTEN	P60484	+	1975_OR_1975_NC	2.2275	0.00174227	-1.30479	-5.34073
18.6169	18.8884	18.745	17.9146	17.9259	17.9678	MYL6	Myosin light polypeptide 6	P60660	+	1975_OR_1975_NC	3.27807	0.000144252	0.813985	10.1667
22.7722	23.0867	22.9652	22.3184	22.307	22.2729	ACTB;ACTG1	Actin, cytoplasmic 1;Actin, cytoplasmic 2	P60709;P63261	+	1975_OR_1975_NC	2.64369	0.000522172	0.641907	6.93385
16.4711	16.4688	16.4993	16.6038	16.6304	16.6015	PSMA6	Proteasome subunit alpha type-6	P60900	+	1975_OR_1975_NC	3.21552	0.000137437	-0.13216	-9.79534
13.4218	14.1657	13.6832	15.9341	15.7693	15.6608	S100A10	Protein S100-A10	P60903	+	1975_OR_1975_NC	3.02835	0.000258145	-2.03119	-8.75826
17.3271	17.2675	17.3032	16.6395	16.7411	16.7186	CDC42	Cell division control protein 42 homolog	P60953	+	1975_OR_1975_NC	4.14929	0	0.599543	16.9574
15.1395	15.4276	15.2776	14.7715	14.7457	14.7868	GMFB	Glia maturation factor beta	P60983	+	1975_OR_1975_NC	2.43997	0.00108248	0.513516	6.11047
16.7148	16.6056	16.7593	16.3279	16.3095	16.3013	RAB2A	Ras-related protein Rab-2A	P61019	+	1975_OR_1975_NC	2.92137	0.00032	0.3803	8.21185
9.35578	10.1592	9.25804	11.8136	11.9891	11.9678	CKS1B	Cyclin-dependent kinases regulatory subunit 1	P61024	+	1975_OR_1975_NC	2.88256	0.000356659	-2.33251	-8.02141
18.125	17.7412	17.8766	16.9709	17.0606	17.1463	UBE2D2;UBE2D3	Ubiquitin-conjugating enzyme E2 D2;Ubiquitin-conjugating enzyme E2 D3	P61077;P62837	+	1975_OR_1975_NC	2.64426	0.000522693	0.855003	6.93629
16.8195	16.7589	16.7981	17.2566	17.3145	17.2818	UBE2M	NEDD8-conjugating enzyme Ubc12	P61081	+	1975_OR_1975_NC	4.44688	0	-0.492172	-20.1597
17.6865	17.8272	17.7619	17.9981	17.9917	18.0823	RAB14	Ras-related protein Rab-14	P61106	+	1975_OR_1975_NC	2.21689	0.0017856	-0.265495	-5.30446
17.5137	17.2522	17.3795	18.2639	18.2491	18.2145	ACTR3	Actin-related protein 3	P61158	+	1975_OR_1975_NC	3.4402	0.000162988	-0.860712	-11.1917
14.999	15.0591	14.9696	14.2202	14.3036	14.3494	ACTR1A	Alpha-centractin	P61163	+	1975_OR_1975_NC	4.00508	0	0.718216	15.5902
14.2545	14.2218	13.9533	13.6274	13.4329	13.2242	TMEM258	Transmembrane protein 258	P61165	+	1975_OR_1975_NC	2.04734	0.00260561	0.715057	4.75054
15.7435	15.7505	15.8391	16.1427	16.12	16.1342	ABCE1	ATP-binding cassette sub-family E member 1	P61221	+	1975_OR_1975_NC	3.45122	0.000164103	-0.354564	-11.2648
13.7916	13.6608	13.5953	14.9932	14.9746	15.019	RAP2B	Ras-related protein Rap-2b	P61225	+	1975_OR_1975_NC	4.61331	0	-1.31301	-22.2025
13.4523	13.6756	13.5764	14.1377	14.0886	14.0739	MAX	Protein max	P61244	+	1975_OR_1975_NC	2.8554	0.000352679	-0.531945	-7.89053
18.1404	17.9798	18.1732	18.4977	18.4575	18.4864	RPS3A	40S ribosomal protein S3a	P61247	+	1975_OR_1975_NC	2.48401	0.00111376	-0.382729	-6.28099
15.1413	15.2825	15.1975	15.8568	15.8322	15.8365	PSME3	Proteasome activator complex subunit 3	P61289	+	1975_OR_1975_NC	3.96277	0	-0.634722	-15.21
14.8422	14.7814	14.8796	14.0805	14.2975	14.265	MAGOH	Protein mago nashi homolog	P61326	+	1975_OR_1975_NC	2.96862	0.000327596	0.62006	8.44919
15.338	15.1871	15.4522	14.3813	14.5452	14.2037	ATP6V0D1	V-type proton ATPase subunit d 1	P61421	+	1975_OR_1975_NC	2.79245	0.000339785	0.949039	7.59451
14.966	14.7307	14.9107	15.7869	15.8958	15.7311	RPL37A	60S ribosomal protein L37a	P61513	+	1975_OR_1975_NC	3.39307	0.000157248	-0.935416	-10.8841
17.4344	17.3415	17.7691	18.6995	18.6913	18.7322	HSPE1	10 kDa heat shock protein, mitochondrial	P61604	+	1975_OR_1975_NC	3.10001	0.000125984	-1.19265	-9.14266
16.1524	16.106	16.1386	15.3649	15.3952	15.3786	SEC61A1	Protein transport protein Sec61 subunit alpha isoform 1	P61619	+	1975_OR_1975_NC	5.87918	0	0.752798	46.1309
15.8363	15.8922	15.7486	15.5284	15.4893	15.5854	VBP1	Prefoldin subunit 3	P61758	+	1975_OR_1975_NC	2.35725	0.00118271	0.29135	5.80063
12.4538	12.1659	12.4045	11.0689	11.2044	11.1792	STXBP1	Syntaxin-binding protein 1	P61764	+	1975_OR_1975_NC	3.57643	0	1.19054	12.1279
14.8254	14.6855	14.5216	15.2616	15.1464	15.1856	NPC2	NPC intracellular cholesterol transporter 2	P61916	+	1975_OR_1975_NC	2.28229	0.00143293	-0.520351	-5.53119
16.4416	16.2651	16.3417	17.1562	17.1452	16.9332	SUMO2	Small ubiquitin-related modifier 2	P61956	+	1975_OR_1975_NC	2.92108	0.000319815	-0.728722	-8.2104
19.8011	19.8226	19.7452	19.931	19.9235	19.9557	HNRNPK	Heterogeneous nuclear ribonucleoprotein K	P61978	+	1975_OR_1975_NC	2.37815	0.00114705	-0.14713	-5.87767
15.0328	14.9879	14.9084	13.8261	13.8389	13.8508	RRAS2	Ras-related protein R-Ras2	P62070	+	1975_OR_1975_NC	5.17348	0	1.13775	30.7001
18.1763	18.4101	18.2869	18.6729	18.646	18.6858	RPS7	40S ribosomal protein S7	P62081	+	1975_OR_1975_NC	2.27424	0.00151747	-0.377164	-5.50287
16.6766	16.5297	16.6048	16.3683	16.3539	16.4227	PPP1CA	Serine/threonine-protein phosphatase PP1-alpha catalytic subunit	P62136	+	1975_OR_1975_NC	2.02921	0.00272547	0.222094	4.69406
16.4349	16.3938	16.3732	16.0349	16.0395	16.114	PSMC5	26S proteasome regulatory subunit 8	P62195	+	1975_OR_1975_NC	3.37409	0.000154839	0.337879	10.7625
17.58	17.4319	17.9111	18.4825	18.4154	18.3851	RPS15A	40S ribosomal protein S15a	P62244	+	1975_OR_1975_NC	2.25707	0.00163495	-0.786665	-5.44284
13.2304	13.2184	12.9095	12.3127	12.2036	12.3478	UBE2G1	Ubiquitin-conjugating enzyme E2 G1	P62253	+	1975_OR_1975_NC	2.7309	0.000443288	0.831402	7.31471
13.2668	13.4844	13.3019	13.81	13.8017	13.7347	UBE2H	Ubiquitin-conjugating enzyme E2 H	P62256	+	1975_OR_1975_NC	2.41789	0.00107007	-0.431081	-6.02645
20.0051	20.063	20.0819	19.6832	19.7393	19.7508	YWHAE	14-3-3 protein epsilon	P62258	+	1975_OR_1975_NC	3.32449	0.000149533	0.325562	10.4507
19.7632	19.7745	19.8457	20.2452	20.2136	20.1924	RPS18	40S ribosomal protein S18	P62269	+	1975_OR_1975_NC	3.8291	0	-0.422603	-14.0666
16.4835	16.4401	16.4202	16.6404	16.7253	16.6491	SNRPD1	Small nuclear ribonucleoprotein Sm D1	P62314	+	1975_OR_1975_NC	2.61585	0.0006765	-0.223653	-6.81598
16.9611	17.0524	16.99	17.238	17.2825	17.248	SNRPD2	Small nuclear ribonucleoprotein Sm D2	P62316	+	1975_OR_1975_NC	2.97154	0.000328767	-0.254974	-8.46411
18.2848	17.8612	18.3626	19.1217	18.9043	19.0042	RPL7A	60S ribosomal protein L7a	P62424	+	1975_OR_1975_NC	2.12674	0.00214694	-0.840551	-5.00405
13.3867	13.8558	13.5021	14.596	14.6441	14.4556	CNBP	Cellular nucleic acid-binding protein	P62633	+	1975_OR_1975_NC	2.53201	0.000921919	-0.983723	-6.47146
13.844	14.142	14.0053	13.3378	13.4084	13.3877	PPP2CB	Serine/threonine-protein phosphatase 2A catalytic subunit beta isoform	P62714	+	1975_OR_1975_NC	2.65632	0.000467637	0.619159	6.9879
17.3645	17.2236	17.4877	17.9406	17.9155	17.828	RPL23A	60S ribosomal protein L23a	P62750	+	1975_OR_1975_NC	2.51764	0.000964035	-0.53612	-6.41395
18.982	19.1156	19.2312	19.4708	19.5001	19.4937	RPS6	40S ribosomal protein S6	P62753	+	1975_OR_1975_NC	2.19159	0.00188902	-0.378616	-5.21877
16.1041	15.9618	16.3862	16.9569	16.925	16.9643	RPL23	60S ribosomal protein L23	P62829	+	1975_OR_1975_NC	2.50657	0.000958662	-0.798019	-6.36989
14.4466	14.4529	14.507	14.3006	14.2889	14.2318	GNB1	Guanine nucleotide-binding protein G(I)/G(S)/G(T) subunit beta-1	P62873	+	1975_OR_1975_NC	2.61606	0.000677499	0.195087	6.81686
15.0936	15.1831	14.8953	14.3919	14.4699	14.502	RBX1	E3 ubiquitin-protein ligase RBX1	P62877	+	1975_OR_1975_NC	2.56713	0.000878889	0.602727	6.61391
17.404	17.4817	17.4903	17.9014	17.836	17.9384	GNB2	Guanine nucleotide-binding protein G(I)/G(S)/G(T) subunit beta-2	P62879	+	1975_OR_1975_NC	3.35888	0.000153232	-0.433289	-10.666
16.4901	16.1811	16.3699	16.7559	16.7734	16.8008	RPL31	60S ribosomal protein L31	P62899	+	1975_OR_1975_NC	2.04006	0.00273552	-0.429684	-4.72779
18.1111	17.8589	18.1357	18.7255	18.7062	18.6586	RPL10A	60S ribosomal protein L10a	P62906	+	1975_OR_1975_NC	2.7267	0.000442597	-0.661537	-7.29595
18.3324	18.5774	18.5123	19.005	18.8574	18.9383	RPL11	60S ribosomal protein L11	P62913	+	1975_OR_1975_NC	2.25042	0.00162566	-0.459507	-5.41973
17.1128	16.8815	17.1531	17.4601	17.484	17.4189	RPL8	60S ribosomal protein L8	P62917	+	1975_OR_1975_NC	2.0221	0.00271748	-0.405222	-4.67202
19.3815	19.5948	19.6916	20.1745	20.3206	20.4136	PPIA	Peptidyl-prolyl cis-trans isomerase A	P62937	+	1975_OR_1975_NC	2.53769	0.000923657	-0.746939	-6.4943
16.8464	17.043	17.0868	16.2247	15.9148	16.0881	FKBP1A	Peptidyl-prolyl cis-trans isomerase FKBP1A	P62942	+	1975_OR_1975_NC	2.85433	0.000352482	0.916221	7.88539
13.5835	13.2067	13.6993	14.2804	14.3146	14.4138	GRB2	Growth factor receptor-bound protein 2	P62993	+	1975_OR_1975_NC	2.26007	0.00163763	-0.839777	-5.45331
14.0202	13.907	13.9987	14.5787	14.5732	14.6727	GNAS	Guanine nucleotide-binding protein G(s) subunit alpha isoforms short;Guanine nucleotide-binding protein G(s) subunit alpha isoforms XLas	P63092;Q5JWF2	+	1975_OR_1975_NC	3.7397	0	-0.632935	-13.3488
13.1443	13.1661	13.0471	12.4092	12.439	12.0514	GNAI1	Guanine nucleotide-binding protein G(i) subunit alpha-1	P63096	+	1975_OR_1975_NC	2.49189	0.00106262	0.819302	6.31194
19.6329	19.7545	19.712	20.7878	20.7911	20.8043	YWHAZ	14-3-3 protein zeta/delta	P63104	+	1975_OR_1975_NC	5.15838	0	-1.09458	-30.4335
15.8356	15.7518	15.5805	15.0495	15.1007	15.2252	PPP2R2A	Serine/threonine-protein phosphatase 2A 55 kDa regulatory subunit B alpha isoform	P63151	+	1975_OR_1975_NC	2.54804	0.000927591	0.597531	6.53616
13.6767	13.8015	13.6277	14.7157	14.7306	14.8143	SUMO1	Small ubiquitin-related modifier 1	P63165	+	1975_OR_1975_NC	4.20146	0	-1.05158	-17.4803
13.0609	12.8592	12.781	13.3044	13.4258	13.3004	GNG5	Guanine nucleotide-binding protein G(I)/G(S)/G(O) subunit gamma-5	P63218	+	1975_OR_1975_NC	2.05227	0.00256847	-0.443171	-4.766
18.4268	18.4038	18.329	17.9506	17.9615	17.925	YBX1	Y-box-binding protein 1	P67809	+	1975_OR_1975_NC	3.82303	0	0.440848	14.0167
16.2406	16.2954	16.1715	15.8583	15.8302	15.8639	CSNK2B	Casein kinase II subunit beta	P67870	+	1975_OR_1975_NC	3.3017	0.000146789	0.384977	10.3104
18.2906	18.7997	18.4584	17.2902	17.2765	17.1951	TPM4	Tropomyosin alpha-4 chain	P67936	+	1975_OR_1975_NC	2.93255	0.000322242	1.26231	8.26746
18.7354	18.68	18.747	17.5445	17.5569	17.5671	TUBA4A	Tubulin alpha-4A chain	P68366	+	1975_OR_1975_NC	6.14169	0	1.16463	53.6672
14.7883	14.6914	14.6596	13.959	13.9564	14.0326	CSNK2A1	Casein kinase II subunit alpha	P68400	+	1975_OR_1975_NC	4.03388	0	0.730438	15.8544
16.0299	16.2845	16.1012	15.5054	15.5326	15.2684	PAFAH1B2	Platelet-activating factor acetylhydrolase IB subunit beta	P68402	+	1975_OR_1975_NC	2.46749	0.00110716	0.703098	6.21658
14.2664	14.3421	14.2484	13.9915	13.9129	13.9088	NOMO2;NOMO3	Nodal modulator 2;Nodal modulator 3	P69849;Q5JPE7	+	1975_OR_1975_NC	3.04424	0.000260265	0.347902	8.84218
15.8652	15.2517	15.757	12.1624	12.2135	12.8073	HBA1	Hemoglobin subunit alpha	P69905	+	1975_OR_1975_NC	3.48968	0.000169462	3.23027	11.5235
13.7414	13.8424	13.4277	11.1098	10.1955	11.0651	CXADR	Coxsackievirus and adenovirus receptor	P78310	+	1975_OR_1975_NC	3.05972	0.000173691	2.88039	8.92466
11.896	11.4989	11.2953	9.71003	9.448	8.60401	RPP38	Ribonuclease P protein subunit p38	P78345	+	1975_OR_1975_NC	2.4421	0.00108393	2.30941	6.11863
13.8607	13.7452	13.682	12.2815	12.3093	12.3558	RPP30	Ribonuclease P protein subunit p30	P78346	+	1975_OR_1975_NC	4.85595	0	1.44712	25.5517
13.8375	13.7635	13.6153	15.6138	15.6021	15.6711	GTF2I	General transcription factor II-I	P78347	+	1975_OR_1975_NC	4.98396	0	-1.8902	-27.5152
13.5348	13.9836	13.4461	10.1936	8.9072	9.40882	CNTNAP1	Contactin-associated protein 1	P78357	+	1975_OR_1975_NC	3.27277	0.000143713	4.15163	10.1347
12.3601	12.3869	12.0509	12.9456	12.7694	12.9453	SRPK2	SRSF protein kinase 2	P78362	+	1975_OR_1975_NC	2.14317	0.00217007	-0.620797	-5.0578
12.4515	12.4871	12.3913	12.7329	12.7328	12.6291	SLC35A2	UDP-galactose translocator	P78381	+	1975_OR_1975_NC	2.33879	0.00121827	-0.254991	-5.73332
19.7124	19.6172	19.7263	18.6805	18.64	18.7266	GSTO1	Glutathione S-transferase omega-1	P78417	+	1975_OR_1975_NC	4.72074	0	1.00293	23.6282
12.6438	12.5171	13.0381	15.1012	15.1518	14.8894	BLOC1S1	Biogenesis of lysosome-related organelles complex 1 subunit 1	P78537	+	1975_OR_1975_NC	3.71175	0	-2.31447	-13.1318
14.3278	14.2709	14.2062	13.9598	13.8915	13.7545	IFI35	Interferon-induced 35 kDa protein	P80217	+	1975_OR_1975_NC	2.33593	0.00126467	0.399669	5.72292
18.5334	18.7181	18.5561	17.4236	17.4134	17.4864	BASP1	Brain acid soluble protein 1	P80723	+	1975_OR_1975_NC	4.30703	0	1.16141	18.5871
11.6219	11.4683	11.9064	13.5403	13.473	13.3344	TMF1	TATA element modulatory factor	P82094	+	1975_OR_1975_NC	3.63696	0	-1.7837	-12.5675
14.6502	14.6413	14.5716	15.1466	15.0392	15.1887	MRPS22	28S ribosomal protein S22, mitochondrial	P82650	+	1975_OR_1975_NC	3.23046	0.000139231	-0.503801	-9.88286
12.8698	12.5085	12.8079	13.6085	13.5275	13.4988	MRPS35	28S ribosomal protein S35, mitochondrial	P82673	+	1975_OR_1975_NC	2.66361	0.000469521	-0.816247	-7.01929
13.8457	14.0621	13.9437	13.2791	13.2383	13.3311	MRPS36	28S ribosomal protein S36, mitochondrial	P82909	+	1975_OR_1975_NC	3.21798	0.000137832	0.667678	9.80974
12.302	12.4467	12.1104	12.9527	12.997	13.1992	MRPS21	28S ribosomal protein S21, mitochondrial	P82921	+	1975_OR_1975_NC	2.45887	0.00109666	-0.763271	-6.18316
14.3165	14.1668	14.1815	15.0345	14.8116	14.9951	MRPS34	28S ribosomal protein S34, mitochondrial	P82930	+	1975_OR_1975_NC	3.01358	0.000340951	-0.725485	-8.68086
11.791	12.0194	11.8694	12.872	12.9382	12.8284	MRPS9	28S ribosomal protein S9, mitochondrial	P82933	+	1975_OR_1975_NC	3.73196	0	-0.986261	-13.2884
10.684	11.2293	11.1297	12.1043	12.1624	12.2478	HMGN5	High mobility group nucleosome-binding domain-containing protein 5	P82970	+	1975_OR_1975_NC	2.58749	0.000726041	-1.15715	-6.6977
14.9369	14.5975	14.8521	12.5414	12.3109	12.6402	LACTB	Serine beta-lactamase-like protein LACTB, mitochondrial	P83111	+	1975_OR_1975_NC	4.07955	0	2.29799	16.2822
12.0126	11.9712	11.8813	12.4717	12.4259	12.2974	COG7	Conserved oligomeric Golgi complex subunit 7	P83436	+	1975_OR_1975_NC	2.61665	0.000677833	-0.443245	-6.81935
14.2431	14.0922	14.093	15.39	15.431	15.485	SMAD3	Mothers against decapentaplegic homolog 3	P84022	+	1975_OR_1975_NC	4.64253	0	-1.29256	-22.5817
14.1262	14.2651	14.1351	14.6252	14.666	14.9582	ARF5	ADP-ribosylation factor 5	P84085	+	1975_OR_1975_NC	2.13614	0.00216092	-0.574301	-5.03476
14.9513	14.9058	14.9803	13.8788	14.033	13.9368	RHOG	Rho-related GTP-binding protein RhoG	P84095	+	1975_OR_1975_NC	4.42933	0	0.996226	19.9554
15.6032	15.6394	15.7104	15.9789	16.0003	15.9662	RPL19	60S ribosomal protein L19	P84098	+	1975_OR_1975_NC	3.25297	0.000141176	-0.330798	-10.0161
13.8938	14.3775	14.0687	14.7798	14.7537	14.7889	SERF2	Small EDRK-rich factor 2	P84101	+	1975_OR_1975_NC	2.01811	0.0028515	-0.660814	-4.65973
13.1937	13.4626	13.1382	13.805	13.8027	13.8073	FOXK1	Forkhead box protein K1	P85037	+	1975_OR_1975_NC	2.242	0.00169697	-0.54017	-5.39061
12.5465	12.8797	12.378	9.4691	9.79807	7.93687	HSPG2	Basement membrane-specific heparan sulfate proteoglycan core protein	P98160	+	1975_OR_1975_NC	2.40217	0.00111092	3.53339	5.96724
13.9575	13.4936	13.6431	15.4431	15.4266	15.5099	MPP1	55 kDa erythrocyte membrane protein	Q00013	+	1975_OR_1975_NC	3.65042	0	-1.76182	-12.6673
15.0042	14.9931	14.9411	15.5356	15.4608	15.3902	TFAM	Transcription factor A, mitochondrial	Q00059	+	1975_OR_1975_NC	3.32144	0.000149184	-0.482711	-10.4319
14.036	13.991	13.87	13.4691	13.46	13.3861	PITPNA	Phosphatidylinositol transfer protein alpha isoform	Q00169	+	1975_OR_1975_NC	3.14614	0.000131148	0.527246	9.39835
13.2226	13.21	13.143	13.4061	13.3743	13.4604	GTF2B	Transcription initiation factor IIB	Q00403	+	1975_OR_1975_NC	2.48696	0.00106017	-0.22173	-6.29257
12.3231	12.4016	12.1519	11.3361	10.9216	11.5146	CDK16	Cyclin-dependent kinase 16	Q00536	+	1975_OR_1975_NC	2.2539	0.00162963	1.03473	5.43182
14.7459	14.5146	14.6195	13.1768	13.3058	13.874	PURA	Transcriptional activator protein Pur-alpha	Q00577	+	1975_OR_1975_NC	2.19632	0.00189499	1.17444	5.23469
15.2057	15.3363	15.2597	13.9	13.9435	13.8798	NFKB2	Nuclear factor NF-kappa-B p100 subunit	Q00653	+	1975_OR_1975_NC	5.25303	0	1.3595	32.1437
15.7673	15.3593	15.8114	17.0833	17.0877	16.9982	SORD	Sorbitol dehydrogenase	Q00796	+	1975_OR_1975_NC	3.18275	0.000134642	-1.41037	-9.60595
18.9584	18.9388	18.9674	19.3292	19.3529	19.3151	HNRNPU	Heterogeneous nuclear ribonucleoprotein U	Q00839	+	1975_OR_1975_NC	4.96081	0	-0.377508	-27.1495
16.7954	16.7873	16.7485	16.975	16.9417	16.9876	SPTBN1	Spectrin beta chain, non-erythrocytic 1	Q01082	+	1975_OR_1975_NC	3.1792	0.000134266	-0.191051	-9.58561
13.0351	12.7466	12.9472	11.0972	10.8379	10.9801	RELB	Transcription factor RelB	Q01201	+	1975_OR_1975_NC	4.15946	0	1.93793	17.0581
13.4631	13.1925	13.2996	13.6978	13.8742	13.8995	AMPD2	AMP deaminase 2	Q01433	+	1975_OR_1975_NC	2.12548	0.00214612	-0.505416	-4.99996
18.0294	18.2669	18.1509	18.5964	18.5978	18.5626	FABP5	Fatty acid-binding protein 5	Q01469	+	1975_OR_1975_NC	2.48338	0.00111325	-0.436522	-6.27856
13.7568	14.2332	13.7662	12.5804	12.5309	12.297	ANK2	Ankyrin-2	Q01484	+	1975_OR_1975_NC	2.88963	0.00035848	1.4493	8.05581
10.7219	10.6602	10.9862	12.5107	12.5578	12.0758	HMGCS1	Hydroxymethylglutaryl-CoA synthase, cytoplasmic	Q01581	+	1975_OR_1975_NC	3.01585	0.000341796	-1.59195	-8.69275
13.5493	13.5148	13.5722	14.1434	14.2005	14.213	EXOSC10	Exosome component 10	Q01780	+	1975_OR_1975_NC	4.71659	0	-0.640203	-23.5715
11.9449	11.8353	11.6221	10.4657	11.0377	10.7251	OTUD4	OTU domain-containing protein 4	Q01804	+	1975_OR_1975_NC	2.28779	0.00143709	1.05792	5.55061
17.802	17.8184	17.9484	17.5762	17.574	17.6087	PFKP	ATP-dependent 6-phosphofructokinase, platelet type	Q01813	+	1975_OR_1975_NC	2.32017	0.00130763	0.26999	5.66606
16.4219	16.4001	16.4099	16.8832	16.8835	16.8181	EWSR1	RNA-binding protein EWS	Q01844	+	1975_OR_1975_NC	4.4246	0	-0.451006	-19.9008
13.6711	13.7713	13.608	11.7261	11.5322	11.7839	OCRL	Inositol polyphosphate 5-phosphatase OCRL	Q01968	+	1975_OR_1975_NC	4.62178	0	2.00272	22.3118
13.2622	13.5668	13.448	14.2908	14.276	14.2371	DHODH	Dihydroorotate dehydrogenase (quinone), mitochondrial	Q02127	+	1975_OR_1975_NC	3.13789	0.000130523	-0.842283	-9.35211
13.0297	12.636	13.0503	10.6655	11.1315	11.4077	CENPE	Centromere-associated protein E	Q02224	+	1975_OR_1975_NC	2.7052	0.000438497	1.83708	7.2006
13.6363	13.5275	13.6538	13.2874	13.2737	13.4018	ALDH6A1	Methylmalonate-semialdehyde dehydrogenase [acylating], mitochondrial	Q02252	+	1975_OR_1975_NC	2.13424	0.00215679	0.284934	5.02853
13.2496	13.0901	13.28	15.5422	15.5814	15.4499	H1-1	Histone H1.1	Q02539	+	1975_OR_1975_NC	5.28933	0	-2.31791	-32.8246
16.0309	15.936	16.0084	16.2238	16.203	16.282	MAP2K1	Dual specificity mitogen-activated protein kinase kinase 1	Q02750	+	1975_OR_1975_NC	2.56039	0.000933333	-0.244482	-6.58636
18.0753	17.9595	18.0023	17.3792	17.3856	17.4868	FKBP4	Peptidyl-prolyl cis-trans isomerase FKBP4	Q02790	+	1975_OR_1975_NC	3.59546	0	0.595203	12.2646
14.9831	15.1326	15.0179	13.6024	13.6369	13.5925	PLOD1	Procollagen-lysine,2-oxoglutarate 5-dioxygenase 1	Q02809	+	1975_OR_1975_NC	5.15781	0	1.43392	30.4236
17.9931	17.9002	18.0159	18.2203	18.2117	18.2329	RPL6	60S ribosomal protein L6	Q02878	+	1975_OR_1975_NC	2.66255	0.000469285	-0.251897	-7.01471
14.1375	13.822	14.0395	14.7301	14.8095	14.862	TOP2B	DNA topoisomerase 2-beta	Q02880	+	1975_OR_1975_NC	2.86632	0.000354459	-0.800867	-7.94289
18.2653	18.2576	18.3085	14.7322	14.7181	14.6879	AKAP12	A-kinase anchor protein 12	Q02952	+	1975_OR_1975_NC	8.18073	0	3.56441	173.659
12.1774	12.3454	12.2827	13.2397	13.2373	13.2	DST	Dystonin	Q03001	+	1975_OR_1975_NC	4.33476	0	-0.957168	-18.8891
15.2256	15.2587	15.4286	16.9029	17.023	17.1454	CAV1	Caveolin-1	Q03135	+	1975_OR_1975_NC	4.27744	0	-1.71944	-18.2701
14.0781	14.0527	14.0091	12.8753	12.9885	12.7384	ACY1	Aminoacylase-1	Q03154	+	1975_OR_1975_NC	4.01831	0	1.17923	15.711
13.4819	13.3496	13.4371	15.3071	15.2844	15.3179	TNFAIP2	Tumor necrosis factor alpha-induced protein 2	Q03169	+	1975_OR_1975_NC	5.90852	0	-1.88024	-46.9181
14.8743	15.8002	15.0003	13.0602	13.1978	12.8579	CENPC	Centromere protein C	Q03188	+	1975_OR_1975_NC	2.69116	0.00043536	2.18632	7.13895
16.5627	16.4575	16.5939	17.0553	17.0575	17.1158	LMNB2	Lamin-B2	Q03252	+	1975_OR_1975_NC	3.52389	6.89655e-05	-0.53816	-11.7583
15.6074	15.4922	15.5271	14.0009	14.0224	13.9495	TAP1	Antigen peptide transporter 1	Q03518	+	1975_OR_1975_NC	5.5618	0	1.55129	38.4148
15.116	15.1065	15.0762	13.332	13.2847	13.429	TAP2	Antigen peptide transporter 2	Q03519	+	1975_OR_1975_NC	5.61705	0	1.751	39.659
10.8292	9.70471	11.0894	13.2203	13.2573	13.3414	ZNF90	Zinc finger protein 90	Q03938	+	1975_OR_1975_NC	2.51582	0.000961789	-2.73186	-6.40667
15.9671	16.005	16.0771	15.1922	15.1975	14.7281	UBXN1	UBX domain-containing protein 1	Q04323	+	1975_OR_1975_NC	2.45012	0.00109124	0.977138	6.14942
16.1507	16.1052	16.1633	16.826	16.8187	16.8135	EIF4G1	Eukaryotic translation initiation factor 4 gamma 1	Q04637	+	1975_OR_1975_NC	5.52837	0	-0.679641	-37.6809
15.1845	14.8126	14.6327	11.5774	9.69303	11.1147	KRT17	Keratin, type I cytoskeletal 17	Q04695	+	1975_OR_1975_NC	2.64051	0.000521134	4.08152	6.92031
13.0503	12.8543	12.9342	11.7135	11.492	11.6141	NOTCH2	Neurogenic locus notch homolog protein 2	Q04721	+	1975_OR_1975_NC	4.01001	0	1.33975	15.6351
13.9154	14.0467	13.9594	15.6433	15.522	15.5756	TLE3	Transducin-like enhancer protein 3	Q04726	+	1975_OR_1975_NC	5.17932	0	-1.60645	-30.8039
17.9618	17.8637	17.9305	17.2842	17.3014	17.3439	GLO1	Lactoylglutathione lyase	Q04760	+	1975_OR_1975_NC	4.24512	0	0.608809	17.93
11.0856	11.3744	11.432	10.6432	10.6253	10.8316	REL	Proto-oncogene c-Rel	Q04864	+	1975_OR_1975_NC	2.04595	0.00265042	0.597304	4.74621
18.4542	18.4468	18.5245	18.0082	17.9533	17.9481	YWHAH	14-3-3 protein eta	Q04917	+	1975_OR_1975_NC	4.06251	0	0.505264	16.1213
17.7973	17.7187	17.821	17.4798	17.4882	17.5265	PLP2	Proteolipid protein 2	Q04941	+	1975_OR_1975_NC	2.92628	0.000321117	0.280847	8.2362
12.8834	12.9322	12.9638	12.4867	12.5243	12.5436	UBE3A	Ubiquitin-protein ligase E3A	Q05086	+	1975_OR_1975_NC	3.8455	0	0.40828	14.2023
11.9671	12.0955	11.8402	12.5942	12.5579	12.6146	PTPN12	Tyrosine-protein phosphatase non-receptor type 12	Q05209	+	1975_OR_1975_NC	2.92374	0.000320371	-0.621258	-8.22359
12.6579	12.7425	12.843	13.2496	13.2089	13.2971	PTK2	Focal adhesion kinase 1	Q05397	+	1975_OR_1975_NC	2.97946	0.00033193	-0.504053	-8.50454
17.5186	17.3536	17.4759	17.8273	17.7751	17.7726	EEF1A2	Elongation factor 1-alpha 2	Q05639	+	1975_OR_1975_NC	2.54228	0.000925838	-0.34232	-6.51282
13.5534	13.3826	13.2549	15.5733	15.632	15.6395	PRKCD	Protein kinase C delta type	Q05655	+	1975_OR_1975_NC	4.81344	0	-2.21797	-24.9308
16.6177	16.9194	16.7517	14.6001	14.5799	14.5936	CALD1	Caldesmon	Q05682	+	1975_OR_1975_NC	4.80627	0	2.17175	24.8275
14.9763	14.9289	14.9325	14.5388	14.5486	14.5568	PTPN11	Tyrosine-protein phosphatase non-receptor type 11	Q06124	+	1975_OR_1975_NC	4.80068	0	0.397834	24.7473
12.3386	12.1598	12.0884	10.2941	10.5038	10.2448	KDSR	3-ketodihydrosphingosine reductase	Q06136	+	1975_OR_1975_NC	4.15195	0	1.84802	16.9837
14.0139	13.9503	14.2612	15.4153	15.4433	15.2108	PPAT	Amidophosphoribosyltransferase	Q06203	+	1975_OR_1975_NC	3.36303	0.0001536	-1.28131	-10.6922
15.3694	15.4788	15.401	15.6698	15.721	15.716	GFPT1	Glutamine--fructose-6-phosphate aminotransferase [isomerizing] 1	Q06210	+	1975_OR_1975_NC	2.84941	0.000351111	-0.285911	-7.86193
18.135	18.1003	18.1553	17.4951	17.5093	17.5769	PSME1	Proteasome activator complex subunit 1	Q06323	+	1975_OR_1975_NC	4.448	0	0.603067	20.1729
11.4624	11.2144	11.4633	10.5679	10.5942	10.447	RBPJ	Recombining binding protein suppressor of hairless	Q06330	+	1975_OR_1975_NC	3.06162	0.000174024	0.843668	8.93487
12.2787	12.4353	12.4807	12.6994	12.7904	12.7715	GABPA	GA-binding protein alpha chain	Q06546	+	1975_OR_1975_NC	2.21344	0.00178061	-0.355572	-5.29271
12.8811	12.9287	12.9725	12.0151	12.0582	11.8875	RING1	E3 ubiquitin-protein ligase RING1	Q06587	+	1975_OR_1975_NC	4.08312	0	0.940487	16.3162
16.6012	16.5785	16.6256	15.372	15.3094	15.3516	FMR1	Synaptic functional regulator FMR1	Q06787	+	1975_OR_1975_NC	6.18032	0	1.25743	54.8755
19.6266	19.6959	19.737	19.3776	19.3997	19.3546	PRDX1	Peroxiredoxin-1	Q06830	+	1975_OR_1975_NC	3.05553	0.000173028	0.309219	8.90226
17.9564	18.2181	18.0308	15.1088	15.0831	15.013	CKAP4	Cytoskeleton-associated protein 4	Q07065	+	1975_OR_1975_NC	5.45721	0	3.00014	36.165
16.0624	16.167	15.9813	16.3656	16.4649	16.4266	KHDRBS1	KH domain-containing, RNA-binding, signal transduction-associated protein 1	Q07666	+	1975_OR_1975_NC	2.33311	0.00131479	-0.348763	-5.71273
15.102	15.2121	15.0931	14.502	14.561	14.5221	BAX	Apoptosis regulator BAX	Q07812	+	1975_OR_1975_NC	3.87679	0	0.607417	14.4646
12.1346	12.258	12.0781	11.674	11.5663	11.5777	BCL2L1	Bcl-2-like protein 1	Q07817	+	1975_OR_1975_NC	3.02108	0.000256698	0.550916	8.7201
14.9713	14.9291	14.8183	14.6146	14.5836	14.5128	KLC1	Kinesin light chain 1	Q07866	+	1975_OR_1975_NC	2.44871	0.00108879	0.33589	6.14399
12.5859	12.2651	12.5045	10.5124	10.7697	10.729	LRP1	Prolow-density lipoprotein receptor-related protein 1	Q07954	+	1975_OR_1975_NC	3.85036	0	1.78145	14.2427
12.7012	13.2348	12.8394	9.93396	10.6134	9.48265	SRSF4	Serine/arginine-rich splicing factor 4	Q08170	+	1975_OR_1975_NC	2.87327	0.000355256	2.91513	7.97643
14.7443	14.5846	14.809	15.2761	15.3199	15.3441	PPP3CA	Serine/threonine-protein phosphatase 2B catalytic subunit alpha isoform	Q08209	+	1975_OR_1975_NC	3.00439	0.00033865	-0.600709	-8.63308
17.6083	17.4279	17.5727	17.8414	17.8541	17.8424	DHX9	ATP-dependent RNA helicase A	Q08211	+	1975_OR_1975_NC	2.30119	0.00139543	-0.30968	-5.59814
13.8464	13.8272	13.6291	14.9103	14.9556	14.9127	GOLGA2	Golgin subfamily A member 2	Q08379	+	1975_OR_1975_NC	4.0834	0	-1.15862	-16.3188
13.8069	13.7044	13.7475	15.3687	15.3419	15.3899	LGALS3BP	Galectin-3-binding protein	Q08380	+	1975_OR_1975_NC	5.99143	0	-1.61386	-49.2148
13.2301	12.8886	13.1863	14.0755	14.1106	14.1874	PUDP	Pseudouridine-5'-phosphatase	Q08623	+	1975_OR_1975_NC	3.09414	0.000125654	-1.02285	-9.11062
15.8492	15.9929	15.7604	16.4022	16.3926	16.3788	CD47	Leukocyte surface antigen CD47	Q08722	+	1975_OR_1975_NC	2.81345	0.000343478	-0.523716	-7.69214
16.2589	16.1967	16.3419	16.5321	16.5497	16.482	SSRP1	FACT complex subunit SSRP1	Q08945	+	1975_OR_1975_NC	2.26601	0.00156194	-0.255467	-5.47402
16.684	16.367	16.6534	15.9185	15.9746	15.9702	VAC14	Protein VAC14 homolog	Q08AM6	+	1975_OR_1975_NC	2.40658	0.00111335	0.613669	5.98381
15.6088	15.5659	15.7051	15.2785	15.2506	15.2658	NSUN2	RNA cytosine C(5)-methyltransferase NSUN2	Q08J23	+	1975_OR_1975_NC	3.00304	0.000338028	0.361621	8.62606
14.9633	15.1328	14.8612	13.6656	13.6222	13.5727	LAMTOR4	Ragulator complex protein LAMTOR4	Q0VGL1	+	1975_OR_1975_NC	4.08428	0	1.36561	16.3272
14.3226	14.1624	14.279	13.24	13.2119	13.1687	GALNT2	Polypeptide N-acetylgalactosaminyltransferase 2	Q10471	+	1975_OR_1975_NC	4.44193	0	1.04782	20.102
12.9812	13.0906	12.9804	14.0019	13.92	13.8224	CPSF1	Cleavage and polyadenylation specificity factor subunit 1	Q10570	+	1975_OR_1975_NC	3.83709	0	-0.897422	-14.1325
13.235	13.3632	12.8679	10.4866	10.3944	10.015	BST2	Bone marrow stromal antigen 2	Q10589	+	1975_OR_1975_NC	3.79636	0	2.85665	13.7995
14.4072	14.4701	14.364	14.1798	14.0916	14.1521	PMPCA	Mitochondrial-processing peptidase subunit alpha	Q10713	+	1975_OR_1975_NC	2.60263	0.000732064	0.272636	6.76063
15.0895	15.0455	14.9512	13.3816	13.4868	13.3963	SCRN1	Secernin-1	Q12765	+	1975_OR_1975_NC	5.17214	0	1.60714	30.6765
14.2122	14.1504	14.1551	14.3309	14.3116	14.3074	NUP160	Nuclear pore complex protein Nup160	Q12769	+	1975_OR_1975_NC	2.6154	0.000675835	-0.14408	-6.81408
12.675	12.5879	12.6606	13.4003	13.3831	13.3063	GTF3C1	General transcription factor 3C polypeptide 1	Q12789	+	1975_OR_1975_NC	4.27775	0	-0.722084	-18.2734
15.4526	15.5149	15.4653	16.7094	16.6117	16.7047	TWF1	Twinfilin-1	Q12792	+	1975_OR_1975_NC	5.26212	0	-1.19769	-32.3129
13.1677	13.1844	13.1584	13.813	13.8115	13.9401	ASPH	Aspartyl/asparaginyl beta-hydroxylase	Q12797	+	1975_OR_1975_NC	4.03037	0	-0.684755	-15.822
12.6479	12.862	12.5664	13.264	13.2885	13.4025	TFCP2	Alpha-globin transcription factor CP2	Q12800	+	1975_OR_1975_NC	2.51291	0.000960447	-0.626236	-6.39509
8.82161	9.30902	8.97655	10.6951	10.8023	10.7404	BPTF	Nucleosome-remodeling factor subunit BPTF	Q12830	+	1975_OR_1975_NC	3.50471	0.000171429	-1.71021	-11.6261
11.4525	11.1987	11.753	12.5257	12.5439	12.511	CDC20	Cell division cycle protein 20 homolog	Q12834	+	1975_OR_1975_NC	2.56317	0.000935561	-1.05882	-6.59771
13.0985	13.2514	13.0158	14.6669	14.6289	14.6143	GRSF1	G-rich sequence factor 1	Q12849	+	1975_OR_1975_NC	4.55033	0	-1.51481	-21.4065
11.8662	11.9547	11.973	11.6928	11.6338	11.5208	SFSWAP	Splicing factor, suppressor of white-apricot homolog	Q12872	+	1975_OR_1975_NC	2.19615	0.00189424	0.315502	5.23411
15.0789	14.8738	15.0925	15.5451	15.5023	15.4761	SF3A3	Splicing factor 3A subunit 3	Q12874	+	1975_OR_1975_NC	2.58805	0.000726392	-0.49277	-6.70004
12.7281	12.9183	12.7584	13.2472	13.1167	13.1265	TP53BP1	TP53-binding protein 1	Q12888	+	1975_OR_1975_NC	2.12481	0.0021453	-0.361865	-4.99778
16.1451	16.2093	16.1111	15.5707	15.6357	15.5683	AIMP1	Aminoacyl tRNA synthase complex-interacting multifunctional protein 1	Q12904	+	1975_OR_1975_NC	3.99829	0	0.563615	15.5286
17.3632	17.5018	17.4123	16.8642	16.9075	16.7843	ILF2	Interleukin enhancer-binding factor 2	Q12905	+	1975_OR_1975_NC	3.34231	0.000151659	0.573758	10.5617
18.3746	18.486	18.418	17.9212	17.8979	17.8726	ILF3	Interleukin enhancer-binding factor 3	Q12906	+	1975_OR_1975_NC	3.93582	0	0.528982	14.9724
16.398	16.305	16.1541	15.7274	15.572	15.7448	LMAN2	Vesicular integral-membrane protein VIP36	Q12907	+	1975_OR_1975_NC	2.59472	0.000729217	0.604314	6.72769
11.7001	11.7169	11.6966	11.361	11.4303	11.3773	PTPRJ	Receptor-type tyrosine-protein phosphatase eta	Q12913	+	1975_OR_1975_NC	3.87359	0	0.315013	14.4376
13.7188	13.6388	13.6503	13.8878	13.896	13.9313	EPS8	Epidermal growth factor receptor kinase substrate 8	Q12929	+	1975_OR_1975_NC	2.94496	0.000324134	-0.235739	-8.32958
14.1755	14.3182	13.9802	13.4624	13.4265	13.4624	TRAF2	TNF receptor-associated factor 2	Q12933	+	1975_OR_1975_NC	2.69778	0.000437372	0.707527	7.16797
13.2747	13.2949	13.3153	14.6179	14.6689	14.6144	MYO1E	Unconventional myosin-Ie	Q12965	+	1975_OR_1975_NC	6.42799	0	-1.33879	-63.2929
14.3923	14.3587	14.3057	14.0252	14.0809	14.0038	ABR	Active breakpoint cluster region-related protein	Q12979	+	1975_OR_1975_NC	3.11983	0.000128171	0.315612	9.25173
13.5382	13.5495	13.352	12.859	12.8264	12.7663	BNIP1	Vesicle transport protein SEC20	Q12981	+	1975_OR_1975_NC	3.16916	0.000133241	0.662671	9.52836
13.0086	13.0389	12.9973	13.3135	13.2633	13.2668	STRN3	Striatin-3	Q13033	+	1975_OR_1975_NC	3.70255	0	-0.266244	-13.0611
13.2522	13.6096	13.3167	12.6417	12.6037	12.7414	STK4	Serine/threonine-protein kinase 4	Q13043	+	1975_OR_1975_NC	2.46934	0.00110766	0.730602	6.22376
14.9123	14.9644	14.767	15.7034	15.6374	15.6014	FLII	Protein flightless-1 homolog	Q13045	+	1975_OR_1975_NC	3.49693	0.000170364	-0.76617	-11.5729
12.4019	12.3382	12.2097	10.7261	10.8243	10.8296	TRIM32	E3 ubiquitin-protein ligase TRIM32	Q13049	+	1975_OR_1975_NC	4.68652	0	1.52325	23.1645
14.0154	14.1622	14.1439	14.6172	14.6615	14.6837	COASY	Bifunctional coenzyme A synthase	Q13057	+	1975_OR_1975_NC	3.39586	0.000157765	-0.546982	-10.9021
11.9132	11.373	11.9149	10.627	10.7716	10.3394	TRAF1	TNF receptor-associated factor 1	Q13077	+	1975_OR_1975_NC	2.19582	0.00189349	1.15433	5.23299
16.9692	17.0921	16.9127	17.5753	17.5801	17.6324	MRPL28	39S ribosomal protein L28, mitochondrial	Q13084	+	1975_OR_1975_NC	3.37878	0.000155592	-0.604646	-10.7924
14.0861	14.0614	14.0862	14.751	14.7667	14.7705	ACACA	Acetyl-CoA carboxylase 1	Q13085	+	1975_OR_1975_NC	6.53361	0	-0.684814	-67.2638
14.2475	14.2121	14.2792	15.8618	15.8234	15.9513	MTAP	S-methyl-5'-thioadenosine phosphorylase	Q13126	+	1975_OR_1975_NC	5.5598	0	-1.63256	-38.3705
13.704	13.7426	13.7083	13.2824	13.3592	13.3198	PPFIA1	Liprin-alpha-1	Q13136	+	1975_OR_1975_NC	4.01827	0	0.397823	15.7107
13.0344	12.1902	12.6922	10.5014	10.3614	10.2291	CALCOCO2	Calcium-binding and coiled-coil domain-containing protein 2	Q13137	+	1975_OR_1975_NC	3.04324	0.000260101	2.27497	8.83689
16.0627	16.0836	16.1344	15.9028	15.9116	15.8261	PAK2	Serine/threonine-protein kinase PAK 2	Q13177	+	1975_OR_1975_NC	2.45923	0.00109815	0.213395	6.18459
16.629	16.8362	16.648	17.8718	17.8135	17.8764	CBX3	Chromobox protein homolog 3	Q13185	+	1975_OR_1975_NC	4.11562	0	-1.14949	-16.6281
14.2781	14.455	14.2787	13.2186	13.1704	13.2634	STX5	Syntaxin-5	Q13190	+	1975_OR_1975_NC	4.18447	0	1.11978	17.3083
13.6175	13.5583	13.5121	12.604	12.7446	12.6199	DDX10	Probable ATP-dependent RNA helicase DDX10	Q13206	+	1975_OR_1975_NC	4.1338	0	0.906435	16.8051
14.0212	13.8813	14.0662	13.2373	13.1438	13.2953	DNAJC3	DnaJ homolog subfamily C member 3	Q13217	+	1975_OR_1975_NC	3.37323	0.000154714	0.764109	10.757
14.7673	14.7546	14.7384	13.7213	13.7954	13.6369	SELENBP1	Methanethiol oxidase	Q13228	+	1975_OR_1975_NC	4.6176	0	1.03558	22.2578
15.1844	15.3923	15.2988	15.0053	14.9569	15.0307	SRSF9	Serine/arginine-rich splicing factor 9	Q13242	+	1975_OR_1975_NC	2.00058	0.0031182	0.29422	4.60586
16.3838	16.3059	16.5201	17.0141	17.0063	16.9813	SRSF6	Serine/arginine-rich splicing factor 6	Q13247	+	1975_OR_1975_NC	3.15068	0.000131959	-0.59731	-9.42386
10.1347	10.5526	10.4237	12.6623	12.7433	12.9045	MAD2L1	Mitotic spindle assembly checkpoint protein MAD2A	Q13257	+	1975_OR_1975_NC	4.13617	0	-2.39972	-16.8284
16.4922	16.5137	16.532	18.1492	18.112	18.0804	TRIM28	Transcription intermediary factor 1-beta	Q13263	+	1975_OR_1975_NC	6.5969	0	-1.60124	-69.7612
13.827	14.3332	13.8646	17.218	17.1929	17.0976	DHRS2	Dehydrogenase/reductase SDR family member 2, mitochondrial	Q13268	+	1975_OR_1975_NC	4.33941	0	-3.16124	-18.9402
12.7849	12.8527	12.7698	10.9135	11.206	10.7459	STX3	Syntaxin-3	Q13277	+	1975_OR_1975_NC	3.75929	0	1.84733	13.503
16.3052	16.4728	16.3728	16.6601	16.7985	16.741	G3BP1	Ras GTPase-activating protein-binding protein 1	Q13283	+	1975_OR_1975_NC	2.28462	0.0014353	-0.349585	-5.5394
14.3661	14.4285	14.1643	13.6485	13.5923	13.6059	NMI	N-myc-interactor	Q13287	+	1975_OR_1975_NC	3.00559	0.000338858	0.704083	8.63929
14.7522	14.3492	14.7681	12.3108	11.9844	11.9796	PTK7	Inactive tyrosine-protein kinase 7	Q13308	+	1975_OR_1975_NC	3.87203	0	2.53157	14.4244
16.6397	16.6039	16.7076	16.0095	16.0369	15.8635	PABPC4	Polyadenylate-binding protein 4	Q13310	+	1975_OR_1975_NC	3.4123	0.000160267	0.680403	11.0086
11.344	11.4422	11.3023	10.1742	10.1095	10.1278	ATM	Serine-protein kinase ATM	Q13315	+	1975_OR_1975_NC	4.93941	0	1.22566	26.8155
12.372	12.3879	12.4466	12.1445	12.156	12.2651	GRB10	Growth factor receptor-bound protein 10	Q13322	+	1975_OR_1975_NC	2.05871	0.00248516	0.213624	4.78626
10.2454	10.2311	9.97619	11.0117	11.216	11.1287	IFIT5	Interferon-induced protein with tetratricopeptide repeats 5	Q13325	+	1975_OR_1975_NC	3.10417	0.000126233	-0.967875	-9.16546
13.4117	13.7854	13.7864	12.3224	12.2692	12.1023	MTA1	Metastasis-associated protein MTA1	Q13330	+	1975_OR_1975_NC	3.27062	0.000143391	1.42987	10.1218
12.7841	12.703	12.6014	13.2493	13.1702	13.2226	PPIL2	RING-type E3 ubiquitin-protein ligase PPIL2	Q13356	+	1975_OR_1975_NC	3.06759	0.000175032	-0.51784	-8.96685
14.5253	14.3973	14.5914	15.4012	15.3453	15.379	PPP2R5C	Serine/threonine-protein phosphatase 2A 56 kDa regulatory subunit gamma isoform	Q13362	+	1975_OR_1975_NC	3.9033	0	-0.870467	-14.6906
16.4916	16.5183	16.5356	16.352	16.3441	16.415	UBE2V1	Ubiquitin-conjugating enzyme E2 variant 1	Q13404	+	1975_OR_1975_NC	2.30283	0.00139601	0.144823	5.60399
15.5172	15.6905	15.4337	15.1954	15.1815	15.1766	DYNC1I2	Cytoplasmic dynein 1 intermediate chain 2	Q13409	+	1975_OR_1975_NC	2.05716	0.00248332	0.362587	4.78136
12.091	11.84	11.8472	12.7782	12.7582	12.7953	ORC2	Origin recognition complex subunit 2	Q13416	+	1975_OR_1975_NC	3.28891	0.000145234	-0.851181	-10.2323
15.3673	15.4674	15.2987	14.4814	14.4874	14.5134	ILK	Integrin-linked protein kinase	Q13418	+	1975_OR_1975_NC	4.2221	0	0.883709	17.6915
10.8221	10.4717	10.1884	11.6601	11.8532	11.6621	XRCC4	DNA repair protein XRCC4	Q13426	+	1975_OR_1975_NC	2.49925	0.00100231	-1.23109	-6.34094
14.6416	14.6945	14.7428	14.8259	14.871	14.8667	TCOF1	Treacle protein	Q13428	+	1975_OR_1975_NC	2.11388	0.00222407	-0.161576	-4.9623
16.3941	16.5655	16.4766	16.7865	16.7907	16.8942	PDAP1	28 kDa heat- and acid-stable phosphoprotein	Q13442	+	1975_OR_1975_NC	2.32413	0.00130982	-0.345043	-5.68029
13.3864	13.223	13.3756	11.3191	11.0492	11.1538	TMED1	Transmembrane emp24 domain-containing protein 1	Q13445	+	1975_OR_1975_NC	4.65627	0	2.1543	22.7621
15.0323	14.9107	15.0801	14.0009	14.0637	14.0697	FKBP5	Peptidyl-prolyl cis-trans isomerase FKBP5	Q13451	+	1975_OR_1975_NC	4.20315	0	0.962912	17.4975
13.5699	13.3818	13.1115	12.652	12.4131	12.5655	SMAD4	Mothers against decapentaplegic homolog 4	Q13485	+	1975_OR_1975_NC	2.2439	0.00169766	0.810853	5.39716
14.7081	14.6664	14.5924	13.9419	13.9752	13.9764	PICALM	Phosphatidylinositol-binding clathrin assembly protein	Q13492	+	1975_OR_1975_NC	4.37891	0	0.691176	19.3797
12.6998	12.8842	12.6797	11.7511	11.7806	11.8822	MTM1	Myotubularin	Q13496	+	1975_OR_1975_NC	3.62215	0	0.949915	12.4586
17.8952	16.6887	17.8746	14.9356	14.9609	14.7671	SQSTM1	Sequestosome-1	Q13501	+	1975_OR_1975_NC	2.52441	0.000966745	2.59827	6.44098
13.1883	13.4852	13.3805	15.7806	15.744	15.5531	TUBB3	Tubulin beta-3 chain	Q13509	+	1975_OR_1975_NC	4.51017	0	-2.34124	-20.9138
12.6215	12.5175	12.8353	13.4144	13.6189	13.6292	ASAH1	Acid ceramidase	Q13510	+	1975_OR_1975_NC	2.8088	0.000342362	-0.896022	-7.67041
14.5477	14.4359	14.3929	13.4435	13.4748	13.4997	PRPF4B	Serine/threonine-protein kinase PRP4 homolog	Q13523	+	1975_OR_1975_NC	4.44657	0	0.98616	20.1561
15.1671	15.3359	15.1049	14.1076	13.967	14.0148	PIN1	Peptidyl-prolyl cis-trans isomerase NIMA-interacting 1	Q13526	+	1975_OR_1975_NC	3.89134	0	1.17285	14.5882
16.5055	16.2396	16.5121	17.1039	17.0915	16.9998	HDAC1	Histone deacetylase 1	Q13547	+	1975_OR_1975_NC	2.6023	0.000731707	-0.64594	-6.75926
16.068	16.059	16.2244	15.7253	15.7264	15.789	DCTN2	Dynactin subunit 2	Q13561	+	1975_OR_1975_NC	2.51884	0.000964937	0.370231	6.4187
13.7355	13.9124	13.8031	12.6609	12.6312	12.3792	STIM1	Stromal interaction molecule 1	Q13586	+	1975_OR_1975_NC	3.58878	0	1.25992	12.2164
14.7135	14.7425	14.6849	14.4087	14.315	14.1906	KRR1	KRR1 small subunit processome component homolog	Q13601	+	1975_OR_1975_NC	2.47854	0.00111172	0.40888	6.2596
12.4074	12.6857	12.6248	11.7328	11.5914	11.4261	MTMR3	Myotubularin-related protein 3	Q13615	+	1975_OR_1975_NC	2.89462	0.000359499	0.989174	8.08016
14.1844	13.9659	14.2905	12.936	13.0418	12.8181	CUL2	Cullin-2	Q13617	+	1975_OR_1975_NC	3.33759	0.000150825	1.21501	10.5322
13.0428	12.7027	12.9736	13.5349	13.5075	13.5508	CUL3	Cullin-3	Q13618	+	1975_OR_1975_NC	2.40436	0.00111237	-0.624716	-5.97547
12.5474	12.6701	12.505	12.3092	12.322	12.3664	CUL4A	Cullin-4A	Q13619	+	1975_OR_1975_NC	2.00133	0.00312046	0.241694	4.60816
13.8247	13.1968	13.8321	14.8431	14.7804	14.9637	RAB31	Ras-related protein Rab-31	Q13636	+	1975_OR_1975_NC	2.33719	0.00126574	-1.24454	-5.72748
15.955	15.7324	15.8425	12.1981	12.4887	12.6246	RAB32	Ras-related protein Rab-32	Q13637	+	1975_OR_1975_NC	4.75592	0	3.40615	24.1144
14.4068	14.3993	14.0619	12.9291	12.7161	12.9865	TPBG	Trophoblast glycoprotein	Q13641	+	1975_OR_1975_NC	3.26061	0.000141697	1.41212	10.0617
15.9925	16.0616	16.06	15.0644	15.0012	14.9908	MOGS	Mannosyl-oligosaccharide glucosidase	Q13724	+	1975_OR_1975_NC	5.21788	0	1.01922	31.4977
12.4134	11.8627	11.9836	14.486	14.4056	14.5292	ALCAM	CD166 antigen	Q13740	+	1975_OR_1975_NC	3.81616	0	-2.38705	-13.9605
11.2947	11.3706	11.315	13.8651	13.7372	13.8775	LAMB3	Laminin subunit beta-3	Q13751	+	1975_OR_1975_NC	6.00975	0	-2.49989	-49.7373
7.90406	8.8866	8.99901	11.7511	11.5565	11.6117	LAMC2	Laminin subunit gamma-2	Q13753	+	1975_OR_1975_NC	3.00416	0.000338235	-3.0432	-8.63185
12.9669	12.2314	12.6637	9.09841	9.46767	8.79235	NCOA4	Nuclear receptor coactivator 4	Q13772	+	1975_OR_1975_NC	3.57324	0	3.50119	12.1052
15.0629	14.9031	15.0212	15.5638	15.6277	15.6603	DDX39B	Spliceosome RNA helicase DDX39B	Q13838	+	1975_OR_1975_NC	3.43811	0.000162437	-0.621523	-11.1778
15.7815	15.49	15.6058	14.8292	14.7995	14.8285	BLMH	Bleomycin hydrolase	Q13867	+	1975_OR_1975_NC	3.15682	0.000132231	0.806689	9.45848
14.2421	14.2599	14.0803	14.5947	14.7059	14.6237	EXOSC2	Exosome complex component RRP4	Q13868	+	1975_OR_1975_NC	2.60306	0.00073278	-0.447288	-6.76241
19.9144	19.6551	20.1505	19.1591	19.1006	19.2111	TUBB2A	Tubulin beta-2A chain	Q13885	+	1975_OR_1975_NC	2.16063	0.00206971	0.749712	5.11536
13.3681	13.3929	13.3829	13.6899	13.6992	13.7294	BYSL	Bystin	Q13895	+	1975_OR_1975_NC	4.69994	0	-0.324866	-23.3452
14.6904	14.6625	14.6442	14.499	14.5373	14.536	CBFB	Core-binding factor subunit beta	Q13951	+	1975_OR_1975_NC	2.81662	0.000344414	0.141579	7.70695
8.36303	8.81915	8.33954	10.0187	9.77814	9.78351	CDK13	Cyclin-dependent kinase 13	Q14004	+	1975_OR_1975_NC	2.82079	0.000345544	-1.35289	-7.72653
15.6236	15.692	15.6277	15.0657	15.1	15.1236	CKAP5	Cytoskeleton-associated protein 5	Q14008	+	1975_OR_1975_NC	4.41799	0	0.551329	19.8245
15.3537	15.7226	15.5253	14.7454	14.7632	14.5398	CIRBP	Cold-inducible RNA-binding protein	Q14011	+	1975_OR_1975_NC	2.57021	0.000880153	0.851057	6.62652
13.0047	13.3463	13.1825	10.6	11.0009	9.64211	CAMK1	Calcium/calmodulin-dependent protein kinase type 1	Q14012	+	1975_OR_1975_NC	2.5782	0.000778045	2.76349	6.65934
17.5596	17.7679	17.7631	18.0705	18.0729	18.0468	HNRNPD	Heterogeneous nuclear ribonucleoprotein D0	Q14103	+	1975_OR_1975_NC	2.21585	0.00178417	-0.366578	-5.30091
14.5835	14.6031	14.6385	12.3007	12.195	12.1521	SCARB2	Lysosome membrane protein 2	Q14108	+	1975_OR_1975_NC	6.05	0	2.39242	50.9049
11.6829	11.2083	11.7304	13.9522	13.9725	13.9165	IL18	Interleukin-18	Q14116	+	1975_OR_1975_NC	3.86541	0	-2.40651	-14.3687
14.998	14.5173	14.8151	13.983	14.0079	14.1549	DPYS	Dihydropyrimidinase	Q14117	+	1975_OR_1975_NC	2.08034	0.00232152	0.728206	4.85469
14.2109	14.3472	14.2234	15.4278	15.4432	15.4077	DSG2	Desmoglein-2	Q14126	+	1975_OR_1975_NC	4.89073	0	-1.16573	-26.071
15.637	15.7964	15.6239	15.9832	15.9507	15.9806	BOP1	Ribosome biogenesis protein BOP1	Q14137	+	1975_OR_1975_NC	2.14498	0.00212707	-0.285698	-5.06375
14.056	13.9948	13.8822	13.1763	13.2629	13.1623	UBE4A	Ubiquitin conjugation factor E4 A	Q14139	+	1975_OR_1975_NC	3.69297	0	0.777183	12.9878
16.2527	16.2575	16.172	16.4264	16.4327	16.5099	SAFB2	Scaffold attachment factor B2	Q14151	+	1975_OR_1975_NC	2.39208	0.00110561	-0.228927	-5.92947
11.5904	11.2627	11.5367	10.7988	10.5036	10.7539	EFR3A	Protein EFR3 homolog A	Q14156	+	1975_OR_1975_NC	2.32484	0.00131037	0.777831	5.68284
16.4814	16.5511	16.4938	15.8406	15.8157	15.7439	UBAP2L	Ubiquitin-associated protein 2-like	Q14157	+	1975_OR_1975_NC	4.4024	0	0.708736	19.6459
12.993	13.034	13.0683	12.8466	12.9068	12.8359	SCRIB	Protein scribble homolog	Q14160	+	1975_OR_1975_NC	2.25565	0.00163096	0.16867	5.43792
15.131	15.3119	15.0162	14.3843	14.3812	14.3526	MLEC	Malectin	Q14165	+	1975_OR_1975_NC	3.07489	0.000176052	0.78032	9.00619
15.8974	15.8533	15.8047	16.5911	16.5771	16.4788	TTLL12	Tubulin--tyrosine ligase-like protein 12	Q14166	+	1975_OR_1975_NC	4.01945	0	-0.697142	-15.7215
11.257	11.4779	10.6919	12.8667	12.9429	12.9042	POLA2	DNA polymerase alpha subunit B	Q14181	+	1975_OR_1975_NC	2.77119	0.000391698	-1.76233	-7.49682
10.0647	10.2426	10.6165	14.0735	14.0311	14.0841	FHL2	Four and a half LIM domains protein 2	Q14192	+	1975_OR_1975_NC	4.67251	0	-3.75496	-22.9773
14.4201	14.4707	14.4748	9.71401	8.88468	9.86069	DPYSL3	Dihydropyrimidinase-related protein 3	Q14195	+	1975_OR_1975_NC	4.08405	0	4.96872	16.325
14.3161	14.1815	14.6726	15.2064	15.1141	15.1034	MRPL58	Peptidyl-tRNA hydrolase ICT1, mitochondrial	Q14197	+	1975_OR_1975_NC	2.12683	0.00214775	-0.751237	-5.00436
15.6488	15.7458	15.6038	14.9177	14.954	14.9679	DCTN1	Dynactin subunit 1	Q14203	+	1975_OR_1975_NC	4.06868	0	0.719591	16.1794
16.1774	16.3523	16.4134	17.0204	16.9182	16.9517	CTTN	Src substrate cortactin	Q14247	+	1975_OR_1975_NC	2.96823	0.000327402	-0.649036	-8.44722
14.0179	14.1192	14.0923	13.0059	13.1839	13.0711	FLOT2	Flotillin-2	Q14254	+	1975_OR_1975_NC	4.0964	0	0.989511	16.443
13.8568	13.9924	13.8822	13.4225	13.3683	13.3688	RCN2	Reticulocalbin-2	Q14257	+	1975_OR_1975_NC	3.49505	0.000170062	0.523902	11.5601
15.4074	15.5803	15.5076	15.7993	15.7985	15.768	TRIM25	E3 ubiquitin/ISG15 ligase TRIM25	Q14258	+	1975_OR_1975_NC	2.32161	0.00130872	-0.29021	-5.67124
15.4826	15.3569	15.4407	14.4698	14.4879	14.5577	FKBP8	Peptidyl-prolyl cis-trans isomerase FKBP8	Q14318	+	1975_OR_1975_NC	4.44925	0	0.921586	20.1875
15.062	15.1592	15.0642	14.6493	14.5681	14.6839	FAM50A	Protein FAM50A	Q14320	+	1975_OR_1975_NC	3.22085	0.000138329	0.461353	9.8265
13.0285	12.9807	13.1169	12.8742	12.8067	12.7966	FRG1	Protein FRG1	Q14331	+	1975_OR_1975_NC	2.00693	0.00309621	0.216178	4.62531
14.6905	14.7542	14.7914	13.9965	14.1301	14.0755	GNA13	Guanine nucleotide-binding protein subunit alpha-13	Q14344	+	1975_OR_1975_NC	3.81092	0	0.677959	13.9177
15.8457	15.9721	15.8222	16.7612	16.7847	16.7326	CAPRIN1	Caprin-1	Q14444	+	1975_OR_1975_NC	4.24933	0	-0.879501	-17.9739
10.4968	10.2819	10.4504	11.5755	11.4293	10.9963	SLBP	Histone RNA hairpin-binding protein	Q14493	+	1975_OR_1975_NC	2.1175	0.0021843	-0.924005	-4.97405
15.84	15.7623	15.7871	15.5451	15.5447	15.6481	RBM39	RNA-binding protein 39	Q14498	+	1975_OR_1975_NC	2.20248	0.00185578	0.217186	5.2555
12.7175	12.7504	12.8721	14.4002	14.2761	14.2681	HLTF	Helicase-like transcription factor	Q14527	+	1975_OR_1975_NC	4.75858	0	-1.5348	-24.1516
12.8429	12.6908	13.0742	14.256	14.1992	14.1199	PRPSAP1	Phosphoribosyl pyrophosphate synthase-associated protein 1	Q14558	+	1975_OR_1975_NC	3.43908	0.000162712	-1.32243	-11.1843
12.71	12.5806	12.5845	12.1943	12.1709	12.2618	DHX8	ATP-dependent RNA helicase DHX8	Q14562	+	1975_OR_1975_NC	2.92701	0.000321491	0.416029	8.23986
15.6249	15.7017	15.6816	16.4599	16.4663	16.4313	MCM6	DNA replication licensing factor MCM6	Q14566	+	1975_OR_1975_NC	5.18236	0	-0.78314	-30.8581
13.0302	12.8286	13.0623	13.3767	13.4459	13.3123	ITPR3	Inositol 1,4,5-trisphosphate receptor type 3	Q14573	+	1975_OR_1975_NC	2.09216	0.00228936	-0.404612	-4.8924
14.7162	14.6989	14.7602	15.9133	15.8925	15.9953	PLS1	Plastin-1	Q14651	+	1975_OR_1975_NC	5.31366	0	-1.20859	-33.289
12.2853	12.316	12.2479	11.8924	11.8915	11.8438	IRF3	Interferon regulatory factor 3	Q14653	+	1975_OR_1975_NC	4.05227	0	0.40716	16.0254
13.0585	13.1636	13.1489	13.4023	13.4169	13.3413	TRIP12	E3 ubiquitin-protein ligase TRIP12	Q14669	+	1975_OR_1975_NC	2.55125	0.00092891	-0.263167	-6.54916
9.63961	10.0387	10.1894	11.0347	11.0109	10.8429	PUM1	Pumilio homolog 1	Q14671	+	1975_OR_1975_NC	2.34647	0.00117517	-1.00689	-5.76123
14.933	14.8392	14.9617	15.6399	15.701	15.6031	MDC1	Mediator of DNA damage checkpoint protein 1	Q14676	+	1975_OR_1975_NC	4.0246	0	-0.736698	-15.7688
15.0633	15.2546	15.1319	14.7642	14.7632	14.7757	CLINT1	Clathrin interactor 1	Q14677	+	1975_OR_1975_NC	2.61597	0.000677165	0.382242	6.81651
14.2583	14.3336	14.3437	14.7595	14.7866	14.7847	SMC1A	Structural maintenance of chromosomes protein 1A	Q14683	+	1975_OR_1975_NC	4.09373	0	-0.465072	-16.4174
11.9131	11.659	12.1158	12.59	12.6067	12.5856	GSE1	Genetic suppressor element 1	Q14687	+	1975_OR_1975_NC	2.20882	0.0018192	-0.698117	-5.27699
9.98992	9.87789	10.0823	10.8277	10.8233	10.6582	GINS1	DNA replication complex GINS protein PSF1	Q14691	+	1975_OR_1975_NC	3.19476	0.000135402	-0.786331	-9.67498
13.8743	13.8209	13.7531	14.404	14.401	14.4757	BMS1	Ribosome biogenesis protein BMS1 homolog	Q14692	+	1975_OR_1975_NC	3.85693	0	-0.610834	-14.2976
15.6455	15.6667	15.62	16.3055	16.2689	16.3074	USP10	Ubiquitin carboxyl-terminal hydrolase 10	Q14694	+	1975_OR_1975_NC	5.41368	0	-0.649858	-35.2677
18.0176	18.082	17.9993	16.9623	16.9144	16.8864	GANAB	Neutral alpha-glucosidase AB	Q14697	+	1975_OR_1975_NC	5.31104	0	1.11192	33.2386
15.1766	15.1646	15.1749	14.1904	14.2736	14.3259	PPP2R5D	Serine/threonine-protein phosphatase 2A 56 kDa regulatory subunit delta isoform	Q14738	+	1975_OR_1975_NC	4.6693	0	0.908729	22.9346
12.9098	12.6489	12.7294	13.57	13.688	13.5442	LBR	Delta(14)-sterol reductase LBR	Q14739	+	1975_OR_1975_NC	3.15061	0.000131868	-0.83797	-9.42345
18.145	18.0026	18.138	17.1891	17.1609	17.2182	MVP	Major vault protein	Q14764	+	1975_OR_1975_NC	4.29051	0	0.905853	18.4095
15.2716	15.3924	15.2939	14.83	14.8512	14.8626	GOLGB1	Golgin subfamily B member 1	Q14789	+	1975_OR_1975_NC	3.60014	0	0.471383	12.2984
13.2514	12.7725	13.1287	14.6364	14.6162	14.5979	CASP8	Caspase-8	Q14790	+	1975_OR_1975_NC	3.39099	0.000156863	-1.56592	-10.8707
11.6107	12.1379	11.6684	13.0043	13.0241	13.1891	KIF22	Kinesin-like protein KIF22	Q14807	+	1975_OR_1975_NC	2.69598	0.000436475	-1.26681	-7.16007
15.6359	15.6226	15.5372	14.1725	14.1495	14.2569	PTGR1	Prostaglandin reductase 1	Q14914	+	1975_OR_1975_NC	5.20383	0	1.4056	31.2432
11.0322	11.3846	11.0816	5.44851	4.72919	6.20001	NFIX	Nuclear factor 1 X-type	Q14938	+	1975_OR_1975_NC	3.6958	0	5.70691	13.0094
11.472	11.4988	11.5051	12.3111	12.0661	12.0226	GPNMB	Transmembrane glycoprotein NMB	Q14956	+	1975_OR_1975_NC	2.68151	0.000433809	-0.641299	-7.0968
15.2498	15.4614	15.1986	16.2914	16.3552	16.2579	NOLC1	Nucleolar and coiled-body phosphoprotein 1	Q14978	+	1975_OR_1975_NC	3.51502	0.000173129	-0.998245	-11.697
12.7177	12.4969	12.6904	13.6525	13.6707	13.5786	PSME4	Proteasome activator complex subunit 4	Q14997	+	1975_OR_1975_NC	3.73598	0	-0.998959	-13.3198
13.531	13.7471	13.5091	14.0259	14.0373	14.0038	NCAPH	Condensin complex subunit 2	Q15003	+	1975_OR_1975_NC	2.29373	0.00144126	-0.426604	-5.57164
9.06246	8.22053	9.28152	12.2674	12.2635	11.9297	PCLAF	PCNA-associated factor	Q15004	+	1975_OR_1975_NC	3.18856	0.000134831	-3.2987	-9.63928
16.1056	16.1291	16.0629	14.9879	15.0171	14.6419	SPCS2	Signal peptidase complex subunit 2	Q15005	+	1975_OR_1975_NC	3.2452	0.000140762	1.2169	9.96996
14.6888	14.6668	14.6086	14.1294	14.1101	14.1362	EMC2	ER membrane protein complex subunit 2	Q15006	+	1975_OR_1975_NC	4.5188	0	0.52951	21.0188
12.9633	13.021	12.8171	13.3495	13.2985	13.2612	WTAP	Pre-mRNA-splicing regulator WTAP	Q15007	+	1975_OR_1975_NC	2.30389	0.00139717	-0.369274	-5.60775
12.4644	12.1083	12.5339	9.06711	10.084	9.66148	HERPUD1	Homocysteine-responsive endoplasmic reticulum-resident ubiquitin-like domain member 1 protein	Q15011	+	1975_OR_1975_NC	2.98991	0.000334748	2.76469	8.55818
16.0034	16.0338	16.1036	16.6797	16.6416	16.7446	SEPTIN2	Septin-2	Q15019	+	1975_OR_1975_NC	3.96099	0	-0.641678	-15.1941
14.8377	14.9025	14.8096	15.4747	15.5301	15.4309	NCAPD2	Condensin complex subunit 1	Q15021	+	1975_OR_1975_NC	4.02895	0	-0.628619	-15.8088
10.8518	10.8665	10.8795	11.5084	11.7654	11.6139	SUZ12	Polycomb protein SUZ12	Q15022	+	1975_OR_1975_NC	3.27898	0.000144361	-0.763295	-10.1722
14.3135	14.3205	14.2969	14.9001	14.8726	14.899	EXOSC7	Exosome complex component RRP42	Q15024	+	1975_OR_1975_NC	6.04978	0	-0.580237	-50.8982
13.558	12.5646	13.5031	9.88634	10.4123	10.1003	TNIP1	TNFAIP3-interacting protein 1	Q15025	+	1975_OR_1975_NC	3.00226	0.000337821	3.07558	8.62203
16.3663	16.5125	16.4429	16.8033	16.8076	16.7381	EFTUD2	116 kDa U5 small nuclear ribonucleoprotein component	Q15029	+	1975_OR_1975_NC	2.69595	0.000436252	-0.342429	-7.15993
12.8253	12.4095	12.6882	12.1107	11.9337	11.977	R3HDM1	R3H domain-containing protein 1	Q15032	+	1975_OR_1975_NC	2.04746	0.00260658	0.633851	4.75093
14.1151	13.9556	14.0763	13.6104	13.611	13.6174	SNX17	Sorting nexin-17	Q15036	+	1975_OR_1975_NC	3.08744	0.000177546	0.436096	9.07413
13.7422	13.7318	13.7169	13.0762	13.1383	13.1309	RAB3GAP1	Rab3 GTPase-activating protein catalytic subunit	Q15042	+	1975_OR_1975_NC	5.09988	0	0.615156	29.422
13.2008	13.5371	13.0017	12.3376	12.2676	12.2328	SLC39A14	Metal cation symporter ZIP14	Q15043	+	1975_OR_1975_NC	2.43036	0.00107767	0.967235	6.07378
16.8431	16.8707	16.7648	17.4342	17.4205	17.4424	KARS1	Lysine--tRNA ligase	Q15046	+	1975_OR_1975_NC	4.321	0	-0.606174	-18.7386
12.2701	12.5901	12.1564	13.0887	13.0023	13.1392	POLD3	DNA polymerase delta subunit 3	Q15054	+	1975_OR_1975_NC	2.25379	0.00162897	-0.737872	-5.43143
16.3046	16.4514	16.3862	16.9654	16.9564	16.8344	EIF4H	Eukaryotic translation initiation factor 4H	Q15056	+	1975_OR_1975_NC	3.06985	0.000175484	-0.537985	-8.97903
12.6566	12.7247	12.8333	13.9744	14.076	14.043	ACAP2	Arf-GAP with coiled-coil, ANK repeat and PH domain-containing protein 2	Q15057	+	1975_OR_1975_NC	4.57552	0	-1.29292	-21.7215
13.4649	13.6609	13.4417	14.0153	14.1191	14.0037	ACOX1	Peroxisomal acyl-coenzyme A oxidase 1	Q15067	+	1975_OR_1975_NC	2.57815	0.000777671	-0.523531	-6.65914
15.9752	16.1169	16.0774	14.5948	14.6223	14.6342	EEA1	Early endosome antigen 1	Q15075	+	1975_OR_1975_NC	5.29072	0	1.43943	32.8509
18.1121	18.227	18.1279	17.6408	17.6364	17.7134	PDIA6	Protein disulfide-isomerase A6	Q15084	+	1975_OR_1975_NC	3.44796	0.000163823	0.492193	11.2431
10.9549	10.6184	10.814	11.93	11.9574	12.0084	PAFAH1B3	Platelet-activating factor acetylhydrolase IB subunit gamma	Q15102	+	1975_OR_1975_NC	3.51082	0.000172197	-1.16946	-11.6681
11.6592	11.7188	11.6213	13.2043	13.2157	13.2021	PDK1	[Pyruvate dehydrogenase (acetyl-transferring)] kinase isozyme 1, mitochondrial	Q15118	+	1975_OR_1975_NC	6.14238	0	-1.5409	-53.6885
9.36869	9.12744	8.89991	12.0919	12.1314	12.1623	PDK3	[Pyruvate dehydrogenase (acetyl-transferring)] kinase isozyme 3, mitochondrial	Q15120	+	1975_OR_1975_NC	4.5891	0	-2.99651	-21.8932
16.847	16.9538	16.7759	14.9632	15.0756	15.0314	PEA15	Astrocytic phosphoprotein PEA-15	Q15121	+	1975_OR_1975_NC	5.1344	0	1.83551	30.0148
14.1776	14.1724	14.1587	14.5366	14.458	14.4356	PMVK	Phosphomevalonate kinase	Q15126	+	1975_OR_1975_NC	3.22824	0.00013903	-0.307186	-9.86983
13.2179	13.0511	12.9902	8.71388	9.96487	9.67763	PRKD1	Serine/threonine-protein kinase D1	Q15139	+	1975_OR_1975_NC	3.15613	0.00013214	3.63429	9.45455
16.6576	16.612	16.6765	17.0538	17.0512	17.0181	PLEC	Plectin	Q15149	+	1975_OR_1975_NC	4.21088	0	-0.392342	-17.5763
12.4221	12.636	12.4073	13.1612	13.1334	12.9717	PON2	Serum paraoxonase/arylesterase 2	Q15165	+	1975_OR_1975_NC	2.50016	0.0010037	-0.600316	-6.34455
12.2771	12.76	12.4105	11.5424	11.5208	11.5686	TCEAL1	Transcription elongation factor A protein-like 1	Q15170	+	1975_OR_1975_NC	2.53646	0.000922787	0.938606	6.48936
10.2054	10.3327	10.4301	12.6401	12.709	12.6563	PPP2R5A	Serine/threonine-protein phosphatase 2A 56 kDa regulatory subunit alpha isoform	Q15172	+	1975_OR_1975_NC	5.36756	0	-2.34575	-34.3413
16.0164	16.1704	16.0629	16.6342	16.5465	16.5839	PPA1	Inorganic pyrophosphatase	Q15181	+	1975_OR_1975_NC	3.19398	0.000135116	-0.50496	-9.67046
17.9257	17.8803	17.7651	18.622	18.7302	18.6357	PTGES3	Prostaglandin E synthase 3	Q15185	+	1975_OR_1975_NC	3.78768	0	-0.805627	-13.7296
13.2374	13.2308	13.1956	12.2542	12.1435	12.268	STK38	Serine/threonine-protein kinase 38	Q15208	+	1975_OR_1975_NC	4.75395	0	0.99939	24.0869
16.5484	16.7754	16.7094	17.169	17.2042	17.201	NONO	Non-POU domain-containing octamer-binding protein	Q15233	+	1975_OR_1975_NC	2.77511	0.000337607	-0.513649	-7.51475
12.3896	12.2408	12.2936	10.7035	11.0736	11.3195	PTPRK	Receptor-type tyrosine-protein phosphatase kappa	Q15262	+	1975_OR_1975_NC	2.64142	0.000521393	1.27584	6.92419
14.5947	14.0473	14.3675	15.1084	15.1134	15.3011	QPRT	Nicotinate-nucleotide pyrophosphorylase [carboxylating]	Q15274	+	1975_OR_1975_NC	2.0947	0.00229365	-0.837818	-4.90054
13.4754	13.256	13.4247	11.9288	12.0355	11.972	RABEP1	Rab GTPase-binding effector protein 1	Q15276	+	1975_OR_1975_NC	4.3645	0	1.40663	19.2182
13.0352	12.8799	12.9824	12.5713	12.6524	12.6803	RAB35	Ras-related protein Rab-35	Q15286	+	1975_OR_1975_NC	2.38487	0.00110035	0.331218	5.90261
13.9183	14.1839	14.1193	14.7788	14.777	14.8873	RBBP5	Retinoblastoma-binding protein 5	Q15291	+	1975_OR_1975_NC	2.96385	0.000326434	-0.740479	-8.42497
16.9213	16.7663	16.8175	16.2297	16.2872	16.3158	RCN1	Reticulocalbin-1	Q15293	+	1975_OR_1975_NC	3.36349	0.000153723	0.557479	10.6952
13.7395	13.9246	13.7823	12.8841	13.019	13.0026	LLGL1	Lethal(2) giant larvae protein homolog 1	Q15334	+	1975_OR_1975_NC	3.56592	0	0.84687	12.0532
9.86818	9.96017	9.73969	11.3779	11.1653	11.4915	LRRC41	Leucine-rich repeat-containing protein 41	Q15345	+	1975_OR_1975_NC	3.68735	0	-1.4889	-12.9451
13.9467	13.4559	13.4595	12.2397	12.384	11.892	TMED2	Transmembrane emp24 domain-containing protein 2	Q15363	+	1975_OR_1975_NC	2.56877	0.000879732	1.4488	6.62062
17.3728	17.1822	17.3487	18.2279	18.1559	18.108	PCBP1	Poly(rC)-binding protein 1	Q15365	+	1975_OR_1975_NC	3.62113	0	-0.862697	-12.4511
18.1161	18.1283	18.2418	18.5993	18.6434	18.608	PCBP2	Poly(rC)-binding protein 2	Q15366	+	1975_OR_1975_NC	3.37477	0.000154964	-0.4548	-10.7668
14.8135	14.6686	14.3443	13.7125	13.6531	13.8556	ELOB	Elongin-B	Q15370	+	1975_OR_1975_NC	2.342	0.00122086	0.868403	5.74496
13.6872	14.0288	13.851	14.4932	14.6023	14.5722	UBE3C	Ubiquitin-protein ligase E3C	Q15386	+	1975_OR_1975_NC	2.59816	0.000730638	-0.700266	-6.742
14.0288	13.6474	13.7278	15.2139	15.2257	14.7225	DHCR24	Delta(24)-sterol reductase	Q15392	+	1975_OR_1975_NC	2.46039	0.00109914	-1.2527	-6.18904
16.1103	16.0442	16.2022	16.7959	16.828	16.7978	SF3B3	Splicing factor 3B subunit 3	Q15393	+	1975_OR_1975_NC	3.89866	0	-0.688324	-14.6507
12.4304	12.6327	12.6875	13.4787	13.5057	13.3058	PUM3	Pumilio homolog 3	Q15397	+	1975_OR_1975_NC	2.96915	0.000327791	-0.846543	-8.45189
9.53975	9.1874	9.67043	12.3627	12.3182	12.3008	DLGAP5	Disks large-associated protein 5	Q15398	+	1975_OR_1975_NC	4.40506	0	-2.86135	-19.6762
14.7137	14.7221	14.618	13.6087	13.5337	13.7584	RSU1	Ras suppressor protein 1	Q15404	+	1975_OR_1975_NC	3.84527	0	1.051	14.2004
16.8645	16.8228	16.9012	16.4013	16.4196	16.6164	CNN3	Calponin-3	Q15417	+	1975_OR_1975_NC	2.21421	0.00178204	0.38376	5.29533
15.519	15.8585	15.5048	14.4833	14.4207	14.2632	SF3B4	Splicing factor 3B subunit 4	Q15427	+	1975_OR_1975_NC	3.13238	0.000129467	1.23835	9.32138
14.7364	14.7805	14.7289	15.1052	15.0747	15.1864	PPP1R7	Protein phosphatase 1 regulatory subunit 7	Q15435	+	1975_OR_1975_NC	3.26616	0.000142751	-0.373481	-10.095
15.5052	15.5528	15.5548	15.1097	15.081	15.0965	SEC23A	Protein transport protein Sec23A	Q15436	+	1975_OR_1975_NC	4.76627	0	0.441864	24.2593
13.8219	14.1533	13.7666	12.9977	13.1308	13.057	SURF1	Surfeit locus protein 1	Q15526	+	1975_OR_1975_NC	2.59388	0.000728155	0.852092	6.72421
13.9239	13.8288	13.8549	12.9647	12.9427	13.1484	TAF7	Transcription initiation factor TFIID subunit 7	Q15545	+	1975_OR_1975_NC	3.55306	0	0.850586	11.9622
11.2791	11.4906	11.4876	12.254	12.2211	12.2936	TERF2	Telomeric repeat-binding factor 2	Q15554	+	1975_OR_1975_NC	3.47995	0.000167979	-0.837116	-11.4575
12.9673	13.0598	13.05	12.2899	12.3581	12.3273	SLC9A3R2	Na(+)/H(+) exchange regulatory cofactor NHE-RF2	Q15599	+	1975_OR_1975_NC	4.41814	0	0.70061	19.8262
14.0333	13.9463	13.8885	13.6144	13.7259	13.6545	TRADD	Tumor necrosis factor receptor type 1-associated DEATH domain protein	Q15628	+	1975_OR_1975_NC	2.26383	0.00156066	0.291105	5.4664
16.15	16.1111	16.0958	15.5711	15.6267	15.5482	TSN	Translin	Q15631	+	1975_OR_1975_NC	4.33805	0	0.536974	18.9252
15.1255	15.2062	15.1131	15.6866	15.6944	15.699	SF1	Splicing factor 1	Q15637	+	1975_OR_1975_NC	4.30104	0	-0.545075	-18.5225
14.5834	14.6668	14.6887	13.3123	13.1831	13.239	TRIP10	Cdc42-interacting protein 4	Q15642	+	1975_OR_1975_NC	5.04098	0	1.4015	28.4374
13.3757	13.249	13.3376	12.989	12.983	12.9722	TRIP11	Thyroid receptor-interacting protein 11	Q15643	+	1975_OR_1975_NC	3.06736	0.00017492	0.339351	8.96564
15.5041	15.4625	15.527	14.4218	14.4818	14.4521	TRIP13	Pachytene checkpoint protein 2 homolog	Q15645	+	1975_OR_1975_NC	5.66712	0	1.04598	40.8209
13.4947	13.6787	13.5253	13.9661	14.0353	13.9025	TRIP6	Thyroid receptor-interacting protein 6	Q15654	+	1975_OR_1975_NC	2.37181	0.00114458	-0.401733	-5.8542
17.917	17.8313	18.0514	17.3487	17.3424	17.3438	MAPRE1	Microtubule-associated protein RP/EB family member 1	Q15691	+	1975_OR_1975_NC	3.10638	0.000126649	0.588234	9.1776
12.5288	12.1385	12.701	14.8257	14.8396	14.9187	TSC22D1	TSC22 domain family protein 1	Q15714	+	1975_OR_1975_NC	3.84995	0	-2.40523	-14.2393
14.8894	14.6411	14.8427	15.4889	15.4571	15.4783	NSDHL	Sterol-4-alpha-carboxylate 3-dehydrogenase, decarboxylating	Q15738	+	1975_OR_1975_NC	3.05643	0.000173138	-0.683695	-8.9071
17.0613	17.1412	16.9988	16.229	16.2638	16.3285	SLC1A5	Neutral amino acid transporter B(0)	Q15758	+	1975_OR_1975_NC	4.01886	0	0.793365	15.7161
9.48115	9.99829	9.88186	10.7854	10.8189	10.9333	MLF2	Myeloid leukemia factor 2	Q15773	+	1975_OR_1975_NC	2.53901	0.000924528	-1.05877	-6.49962
14.573	14.5235	14.7396	15.4417	15.3822	15.3683	TOMM34	Mitochondrial import receptor subunit TOM34	Q15785	+	1975_OR_1975_NC	3.46561	0.000165803	-0.785377	-11.3609
12.6558	12.5406	12.2493	11.3889	11.5963	11.8248	SMAD2	Mothers against decapentaplegic homolog 2	Q15796	+	1975_OR_1975_NC	2.13551	0.00215844	0.878608	5.03269
13.7926	13.8484	13.5998	13.0003	13.0484	13.0307	TBCC	Tubulin-specific chaperone C	Q15814	+	1975_OR_1975_NC	3.14728	0.000131417	0.720486	9.40475
15.0416	15.1599	15.056	14.8722	14.868	14.872	STXBP2	Syntaxin-binding protein 2	Q15833	+	1975_OR_1975_NC	2.34897	0.00117818	0.215129	5.77037
14.68	14.6235	14.5726	14.3025	14.2373	14.4162	VAMP3	Vesicle-associated membrane protein 3	Q15836	+	1975_OR_1975_NC	2.13955	0.00216507	0.306693	5.0459
12.0176	12.1688	11.9505	13.5711	13.629	13.1459	ATP6AP1	V-type proton ATPase subunit S1	Q15904	+	1975_OR_1975_NC	2.97466	0.000329946	-1.40305	-8.48002
16.1159	16.101	16.1006	15.4909	15.442	15.4557	ZYX	Zyxin	Q15942	+	1975_OR_1975_NC	5.70359	0	0.642968	41.6889
15.2932	15.3941	15.3276	15.7384	15.796	15.8675	CCDC6	Coiled-coil domain-containing protein 6	Q16204	+	1975_OR_1975_NC	3.19968	0.000136267	-0.462333	-9.70337
16.1973	16.2065	16.1179	13.9832	14.014	13.8192	UAP1	UDP-N-acetylhexosamine pyrophosphorylase	Q16222	+	1975_OR_1975_NC	5.32532	0	2.23511	33.5138
14.0036	13.793	13.8945	12.2639	12.3626	12.2822	PKN1	Serine/threonine-protein kinase N1	Q16512	+	1975_OR_1975_NC	4.70871	0	1.59411	23.4642
10.9121	10.8009	10.966	11.3485	11.3067	11.1517	TAF12	Transcription initiation factor TFIID subunit 12	Q16514	+	1975_OR_1975_NC	2.08661	0.00228507	-0.375972	-4.87467
14.1026	13.4054	14.0379	10.4424	10.4501	10.7483	CSRP2	Cysteine and glycine-rich protein 2	Q16527	+	1975_OR_1975_NC	3.76195	0	3.30173	13.5241
18.1912	18.5853	18.3822	17.5957	17.5828	17.5859	CDC37	Hsp90 co-chaperone Cdc37	Q16543	+	1975_OR_1975_NC	2.66175	0.000469049	0.798117	7.01125
16.7721	16.9377	16.7575	15.8074	15.7739	15.8046	DPYSL2	Dihydropyrimidinase-related protein 2	Q16555	+	1975_OR_1975_NC	4.20085	0	1.0271	17.4741
15.7014	15.8055	15.6908	16.3409	16.3037	16.0863	RBBP7	Histone-binding protein RBBP7	Q16576	+	1975_OR_1975_NC	2.36915	0.00114409	-0.511052	-5.8444
13.8123	14.4385	13.241	11.7225	11.2264	11.9167	BAK1	Bcl-2 homologous antagonist/killer	Q16611	+	1975_OR_1975_NC	2.2708	0.00151684	2.20879	5.49078
11.8571	11.7549	12.1239	14.358	14.3518	14.4749	OCLN	Occludin	Q16625	+	1975_OR_1975_NC	4.53475	0	-2.48296	-21.214
14.5822	14.7909	14.5643	13.4595	13.4968	13.5201	DBN1	Drebrin	Q16643	+	1975_OR_1975_NC	3.98587	0	1.15372	15.4164
16.9053	16.9281	17.05	18.0625	18.0891	17.9828	FSCN1	Fascin	Q16658	+	1975_OR_1975_NC	4.40352	0	-1.08367	-19.6587
15.8171	15.7499	15.8768	15.2986	15.3046	15.36	IFI16	Gamma-interferon-inducible protein 16	Q16666	+	1975_OR_1975_NC	3.54183	0	0.493557	11.8833
14.8118	14.1378	14.7317	9.59438	9.08255	8.50947	CYP1B1	Cytochrome P450 1B1	Q16678	+	1975_OR_1975_NC	3.88346	0	5.49829	14.5212
15.3093	15.3255	15.3656	14.9643	14.915	15.0118	NDUFA5	NADH dehydrogenase [ubiquinone] 1 alpha subcomplex subunit 5	Q16718	+	1975_OR_1975_NC	3.46388	0.00016566	0.369767	11.3493
15.9962	15.3582	15.8932	10.7757	10.7323	10.2311	KYNU	Kynureninase	Q16719	+	1975_OR_1975_NC	4.39743	0	5.16956	19.5893
16.3991	16.4606	16.4458	15.5941	15.5037	15.5315	TST	Thiosulfate sulfurtransferase	Q16762	+	1975_OR_1975_NC	4.9779	0	0.89207	27.419
12.3368	12.5861	12.5451	14.8014	14.8439	14.7352	UBE2S	Ubiquitin-conjugating enzyme E2 S	Q16763	+	1975_OR_1975_NC	4.99069	0	-2.30416	-27.6225
14.0899	13.8018	13.8792	12.7164	12.807	12.9878	HAGH	Hydroxyacylglutathione hydrolase, mitochondrial	Q16775	+	1975_OR_1975_NC	3.12117	0.000128257	1.08657	9.25915
15.524	15.4728	15.5764	15.2173	15.139	15.2097	NDUFA9	NADH dehydrogenase [ubiquinone] 1 alpha subcomplex subunit 9, mitochondrial	Q16795	+	1975_OR_1975_NC	3.00224	0.000337615	0.335714	8.62188
15.0214	15.0647	15.1131	13.3022	13.1993	13.3476	PCK2	Phosphoenolpyruvate carboxykinase [GTP], mitochondrial	Q16822	+	1975_OR_1975_NC	5.39056	0	1.78336	34.8001
17.9252	17.6145	17.933	16.3501	16.3785	16.3054	UPP1	Uridine phosphorylase 1	Q16831	+	1975_OR_1975_NC	3.79935	0	1.47958	13.8237
12.3867	12.2605	12.3298	13.2547	13.3034	13.1729	CYP51A1	Lanosterol 14-alpha demethylase	Q16850	+	1975_OR_1975_NC	4.19395	0	-0.917974	-17.4041
16.054	16.0738	15.989	15.8151	15.7906	15.8424	UGP2	UTP--glucose-1-phosphate uridylyltransferase	Q16851	+	1975_OR_1975_NC	2.77477	0.000337427	0.222919	7.51317
13.9152	14.0641	13.6722	12.793	12.9441	12.4271	ATP6V1F	V-type proton ATPase subunit F	Q16864	+	1975_OR_1975_NC	2.43096	0.00107815	1.16241	6.07609
13.4834	13.2991	13.5116	15.5036	15.5193	15.4965	INF2	Inverted formin-2	Q27J81	+	1975_OR_1975_NC	5.19012	0	-2.07513	-30.9967
13.8567	13.5058	13.6625	13.2199	13.1403	13.1631	WASHC4	WASH complex subunit 4	Q2M389	+	1975_OR_1975_NC	2.06384	0.00244395	0.500555	4.8024
13.0326	12.9033	13.0582	13.6275	13.6979	13.7566	ERCC6L	DNA excision repair protein ERCC-6-like	Q2NKX8	+	1975_OR_1975_NC	3.47997	0.000168126	-0.69596	-11.4577
9.59835	9.19983	9.74006	11.7211	11.7319	11.9909	DPY19L1	Probable C-mannosyltransferase DPY19L1	Q2PZI1	+	1975_OR_1975_NC	3.62732	0	-2.30186	-12.4965
13.963	13.8118	13.802	13.5769	13.5	13.4949	IAH1	Isoamyl acetate-hydrolyzing esterase 1 homolog	Q2TAA2	+	1975_OR_1975_NC	2.3383	0.00126681	0.335031	5.73154
13.5773	13.3492	13.4886	12.0816	12.0968	12.1079	ATG2A	Autophagy-related protein 2 homolog A	Q2TAZ0	+	1975_OR_1975_NC	4.48365	0	1.37626	20.5946
16.3602	15.837	16.2205	10.8823	10.8626	10.9513	HKDC1	Hexokinase HKDC1	Q2TB90	+	1975_OR_1975_NC	5.29963	0	5.24049	33.0205
11.4109	12.1593	11.9865	12.9267	13.0818	13.0446	CTU2	Cytoplasmic tRNA 2-thiolation protein 2	Q2VPK5	+	1975_OR_1975_NC	2.13938	0.00216424	-1.16547	-5.04534
14.1995	14.3646	14.2119	15.0097	15.0029	15.0218	LRRFIP1	Leucine-rich repeat flightless-interacting protein 1	Q32MZ4	+	1975_OR_1975_NC	3.83375	0	-0.752827	-14.1049
13.8716	13.8689	13.8042	11.8243	11.7341	11.8857	P3H1	Prolyl 3-hydroxylase 1	Q32P28	+	1975_OR_1975_NC	5.68737	0	2.03358	41.3007
10.1585	10.3365	10.714	11.5312	11.4645	11.3827	EML3	Echinoderm microtubule-associated protein-like 3	Q32P44	+	1975_OR_1975_NC	2.47342	0.0011107	-1.05649	-6.23963
13.639	13.9447	13.7592	12.8602	12.9389	12.7119	MAP7D1	MAP7 domain-containing protein 1	Q3KQU3	+	1975_OR_1975_NC	2.97845	0.000331333	0.943938	8.49937
12.609	12.4005	12.4407	10.9967	11.0966	10.8817	UAP1L1	UDP-N-acetylhexosamine pyrophosphorylase-like protein 1	Q3KQV9	+	1975_OR_1975_NC	4.12821	0	1.49173	16.7505
12.7062	13.1291	12.8764	13.9335	13.9594	13.9127	TKFC	Triokinase/FMN cyclase	Q3LXA3	+	1975_OR_1975_NC	2.94758	0.000324706	-1.03127	-8.34277
11.0037	11.2811	10.8401	6.90095	6.29515	5.76924	ALDH1L2	Mitochondrial 10-formyltetrahydrofolate dehydrogenase	Q3SY69	+	1975_OR_1975_NC	3.75032	0	4.71987	13.4322
13.8143	13.5612	13.5829	13.1192	13.1447	13.1676	RABL6	Rab-like protein 6	Q3YEC7	+	1975_OR_1975_NC	2.46076	0.00110014	0.508944	6.1905
12.8362	12.851	12.7901	12.4229	12.484	12.4889	TIMM50	Mitochondrial import inner membrane translocase subunit TIM50	Q3ZCQ8	+	1975_OR_1975_NC	3.67418	0	0.360502	12.8453
12.455	12.6648	12.5507	13.4576	13.4564	13.5745	PARP14	Protein mono-ADP-ribosyltransferase PARP14	Q460N5	+	1975_OR_1975_NC	3.69573	0	-0.93935	-13.0089
10.6636	10.9096	10.775	11.8467	11.7568	11.7842	GLYR1	Putative oxidoreductase GLYR1	Q49A26	+	1975_OR_1975_NC	3.73893	0	-1.01321	-13.3428
14.0785	14.146	14.1567	12.2907	12.3299	12.4231	C5orf22	UPF0489 protein C5orf22	Q49AR2	+	1975_OR_1975_NC	5.56273	0	1.77913	38.4353
13.4297	13.643	13.4869	13.1424	13.1384	13.1648	LARP7	La-related protein 7	Q4G0J3	+	1975_OR_1975_NC	2.35139	0.00117868	0.371333	5.77918
14.5204	14.5873	14.595	12.5995	12.5573	12.1584	NADK2	NAD kinase 2, mitochondrial	Q4G0N4	+	1975_OR_1975_NC	3.93217	0	2.12916	14.9405
13.7527	13.7561	13.5856	12.9573	12.9926	12.7844	PREPL	Prolyl endopeptidase-like	Q4J6C6	+	1975_OR_1975_NC	3.11128	0.000127405	0.786687	9.20454
12.1825	11.8328	11.8949	11.0019	10.9678	10.7232	TPRN	Taperin	Q4KMQ1	+	1975_OR_1975_NC	2.8191	0.000345167	1.07244	7.7186
12.7924	12.9769	12.7452	11.6403	11.5877	11.529	ANO6	Anoctamin-6	Q4KMQ2	+	1975_OR_1975_NC	4.06355	0	1.25252	16.1311
13.7313	14.0176	13.7225	13.3068	13.2982	13.3889	GRIPAP1	GRIP1-associated protein 1	Q4V328	+	1975_OR_1975_NC	2.08457	0.00232673	0.492518	4.86817
11.3888	11.3876	11.5925	12.1718	11.9259	11.883	CBWD1;CBWD2;CBWD3;CBWD5;CBWD6	COBW domain-containing protein 1;COBW domain-containing protein 2;COBW domain-containing protein 3;COBW domain-containing protein 5;COBW domain-containing protein 6	Q4V339;Q5JTY5;Q5RIA9;Q8IUF1;Q9BRT8	+	1975_OR_1975_NC	2.05064	0.00260947	-0.537262	-4.76089
15.597	15.1861	15.3155	14.2868	14.3898	14.3126	FAM98B	Protein FAM98B	Q52LJ0	+	1975_OR_1975_NC	2.93494	0.000322996	1.0365	8.27938
9.37026	8.9166	9.1826	12.0204	11.8737	12.0172	ARHGAP29	Rho GTPase-activating protein 29	Q52LW3	+	1975_OR_1975_NC	4.43896	0	-2.81392	-20.0673
14.9106	15.1432	14.8438	14.0606	14.0227	14.0909	PDCD4	Programmed cell death protein 4	Q53EL6	+	1975_OR_1975_NC	3.21195	0.000137143	0.907829	9.77455
13.5821	13.6434	13.5867	12.2792	12.2017	11.8917	FNDC3B	Fibronectin type III domain-containing protein 3B	Q53EP0	+	1975_OR_1975_NC	3.60477	0	1.47985	12.3319
16.5332	16.3923	16.5073	13.1906	13.2844	13.2994	TP53I3	Quinone oxidoreductase PIG3	Q53FA7	+	1975_OR_1975_NC	6.28958	0	3.2195	58.4415
15.7697	15.2027	15.5308	14.3009	14.437	14.5046	HSD17B12	Very-long-chain 3-oxoacyl-CoA reductase	Q53GQ0	+	1975_OR_1975_NC	2.4669	0.00110665	1.08692	6.21427
12.6983	12.3943	12.8377	13.4846	13.5551	13.5154	USP39	U4/U6.U5 tri-snRNP-associated protein 2	Q53GS9	+	1975_OR_1975_NC	2.5648	0.000877629	-0.874919	-6.60436
12.3685	12.3561	12.4255	13.2275	13.2209	13.251	LACTB2	Endoribonuclease LACTB2	Q53H82	+	1975_OR_1975_NC	5.47552	0	-0.849769	-36.549
13.6706	13.9026	13.8688	13.1651	13.2505	13.1486	HS1BP3	HCLS1-binding protein 3	Q53T59	+	1975_OR_1975_NC	2.86331	0.000353863	0.625941	7.92843
11.5634	11.9821	11.772	10.9425	10.5437	10.9854	WDR81	WD repeat-containing protein 81	Q562E7	+	1975_OR_1975_NC	2.16063	0.00207052	0.948606	5.11537
13.0638	13.0945	13.0445	12.3672	12.4191	12.4588	CCDC93	Coiled-coil domain-containing protein 93	Q567U6	+	1975_OR_1975_NC	4.56262	0	0.652543	21.5596
12.2232	12.3706	12.4256	12.7604	12.9803	13.1005	NOM1	Nucleolar MIF4G domain-containing protein 1	Q5C9Z4	+	1975_OR_1975_NC	2.19045	0.00188679	-0.607306	-5.21491
11.6775	11.39	11.5798	9.65668	9.55826	9.09619	RILPL1	RILP-like protein 1	Q5EBL4	+	1975_OR_1975_NC	3.4085	0.000159734	2.11208	10.9839
11.6632	11.6527	11.5758	11.3458	11.3257	11.4356	DNAJC21	DnaJ homolog subfamily C member 21	Q5F1R6	+	1975_OR_1975_NC	2.41162	0.00106491	0.261562	6.00279
14.0732	13.9739	14.0952	14.5865	14.6066	14.5274	HERC4	Probable E3 ubiquitin-protein ligase HERC4	Q5GLZ8	+	1975_OR_1975_NC	3.54266	0	-0.526065	-11.8891
12.5155	12.2613	12.6196	11.5436	11.6415	11.6765	RABL3	Rab-like protein 3	Q5HYI8	+	1975_OR_1975_NC	2.75779	0.000449604	0.844889	7.43582
14.6106	14.185	14.4236	11.0445	11.4135	10.4533	SH3D19	SH3 domain-containing protein 19	Q5HYK7	+	1975_OR_1975_NC	3.44805	0.000163962	3.43598	11.2437
12.0914	11.8106	11.7704	13.0019	13.0154	12.9139	EARS2	Probable glutamate--tRNA ligase, mitochondrial	Q5JPH6	+	1975_OR_1975_NC	3.29327	0.000145675	-1.0863	-10.2589
9.91866	9.95636	9.80062	11.1595	11.3291	11.1443	C3orf38	Uncharacterized protein C3orf38	Q5JPI3	+	1975_OR_1975_NC	4.19897	0	-1.31908	-17.455
15.0694	15.0455	15.0263	13.4229	13.4321	13.4807	MIA3	Transport and Golgi organization protein 1 homolog	Q5JRA6	+	1975_OR_1975_NC	6.68371	0	1.60179	73.3381
14.7862	14.581	14.7627	14.0045	13.9535	14.0372	PITRM1	Presequence protease, mitochondrial	Q5JRX3	+	1975_OR_1975_NC	3.29549	0.00014623	0.711544	10.2724
14.2002	14.3445	14.1687	13.2766	13.2439	13.2827	WDR44	WD repeat-containing protein 44	Q5JSH3	+	1975_OR_1975_NC	4.2032	0	0.970099	17.498
12.9519	12.8758	13.0346	12.3659	12.2273	12.4988	TJAP1	Tight junction-associated protein 1	Q5JTD0	+	1975_OR_1975_NC	2.5387	0.000924092	0.590101	6.49837
15.3941	15.1969	15.3791	15.64	15.6971	15.6316	RRP12	RRP12-like protein	Q5JTH9	+	1975_OR_1975_NC	2.12438	0.00214449	-0.332869	-4.99638
14.1789	14.3128	14.3086	13.3782	13.3806	13.5939	COA6	Cytochrome c oxidase assembly factor 6 homolog	Q5JTJ3	+	1975_OR_1975_NC	3.20255	0.000136655	0.815811	9.71999
12.0263	11.9055	12.2728	13.6482	13.6326	13.5776	SAMD9	Sterile alpha motif domain-containing protein 9	Q5K651	+	1975_OR_1975_NC	3.83048	0	-1.55124	-14.078
13.279	13.4617	13.4203	12.0303	11.849	11.9896	SPECC1	Cytospin-B	Q5M775	+	1975_OR_1975_NC	4.28579	0	1.43072	18.359
10.1595	9.82658	9.99961	12.0208	11.9459	11.9886	PPP4R3B	Serine/threonine-protein phosphatase 4 regulatory subunit 3B	Q5MIZ7	+	1975_OR_1975_NC	4.44933	0	-1.98984	-20.1885
13.1945	12.9812	13.3509	11.9065	11.5119	11.7369	TBCEL	Tubulin-specific chaperone cofactor E-like protein	Q5QJ74	+	1975_OR_1975_NC	3.12866	0.000129119	1.45708	9.30066
13.7437	13.626	13.7137	14.1889	14.1055	14.1844	DNTTIP2	Deoxynucleotidyltransferase terminal-interacting protein 2	Q5QJE6	+	1975_OR_1975_NC	3.32478	0.000149649	-0.465134	-10.4525
13.5234	13.6135	13.4687	14.0946	14.1297	14.1274	EXOSC6	Exosome complex component MTR3	Q5RKV6	+	1975_OR_1975_NC	3.73474	0	-0.582042	-13.3101
15.3477	15.3387	15.3684	14.7285	14.7895	14.913	HP1BP3	Heterochromatin protein 1-binding protein 3	Q5SSJ5	+	1975_OR_1975_NC	3.22397	0.000138528	0.541279	9.84475
13.8081	13.8406	13.8386	12.5477	12.5141	12.5843	CEP170	Centrosomal protein of 170 kDa	Q5SW79	+	1975_OR_1975_NC	6.21599	0	1.28039	56.015
13.9952	14.1961	13.8066	13.3869	13.5208	13.445	ODR4	Protein odr-4 homolog	Q5SWX8	+	1975_OR_1975_NC	2.00191	0.00312386	0.548351	4.60994
8.91461	8.93115	8.59001	10.3621	10.0908	9.9379	FNBP1L	Formin-binding protein 1-like	Q5T0N5	+	1975_OR_1975_NC	2.86126	0.000353468	-1.31833	-7.91859
11.3345	11.5941	11.5928	12.1921	12.2458	12.1112	RARS2	Probable arginine--tRNA ligase, mitochondrial	Q5T160	+	1975_OR_1975_NC	2.68933	0.000435138	-0.675892	-7.13095
11.0221	11.1307	11.1402	12.2144	12.2436	12.1093	SPOUT1	Putative methyltransferase C9orf114	Q5T280	+	1975_OR_1975_NC	4.39889	0	-1.09138	-19.6059
15.1729	15.0764	15.1587	14.7877	14.8017	14.7847	UBR4	E3 ubiquitin-protein ligase UBR4	Q5T4S7	+	1975_OR_1975_NC	3.45568	0.000164807	0.344644	11.2945
11.5263	11.6447	11.3648	12.098	12.2018	11.9576	KIAA1217	Sickle tail protein homolog	Q5T5P2	+	1975_OR_1975_NC	2.22461	0.00174018	-0.573827	-5.33082
11.0428	11.3197	10.9219	8.44391	8.79707	8.52011	ARHGAP21	Rho GTPase-activating protein 21	Q5T5U3	+	1975_OR_1975_NC	4.02168	0	2.5078	15.742
12.8803	13.1615	13.0246	14.5134	14.4767	14.3862	UBAP2	Ubiquitin-associated protein 2	Q5T6F2	+	1975_OR_1975_NC	4.05438	0	-1.43664	-16.0451
13.5487	13.4783	13.3374	11.7291	11.5496	11.567	ACBD5	Acyl-CoA-binding domain-containing protein 5	Q5T8D3	+	1975_OR_1975_NC	4.58099	0	1.83962	21.7905
12.4207	12.2834	12.3676	12.816	12.7384	12.6003	INTS11	Integrator complex subunit 11	Q5TA45	+	1975_OR_1975_NC	2.07387	0.00241161	-0.361006	-4.83414
10.7452	10.4321	10.4676	11.8217	11.817	11.6635	RNASEH2B	Ribonuclease H2 subunit B	Q5TBB1	+	1975_OR_1975_NC	3.39603	0.000157895	-1.21908	-10.9031
14.0766	14.2605	14.5294	15.0471	15.1495	15.1645	NT5DC1	5'-nucleotidase domain-containing protein 1	Q5TFE4	+	1975_OR_1975_NC	2.43422	0.00108007	-0.831537	-6.08852
12.9864	12.6368	12.5989	13.5414	13.5686	13.4654	LYRM7	Complex III assembly factor LYRM7	Q5U5X0	+	1975_OR_1975_NC	2.45527	0.0010932	-0.78438	-6.16925
12.7477	12.8947	12.601	14.5159	14.4364	14.4506	RIF1	Telomere-associated protein RIF1	Q5UIP0	+	1975_OR_1975_NC	4.38894	0	-1.71985	-19.493
13.5971	13.6324	13.5897	13.1417	13.1479	13.0775	VPS53	Vacuolar protein sorting-associated protein 53 homolog	Q5VIR6	+	1975_OR_1975_NC	4.30429	0	0.484024	18.5576
12.6867	12.6087	12.4504	13.2402	13.3492	13.4089	ARHGEF16	Rho guanine nucleotide exchange factor 16	Q5VV41	+	1975_OR_1975_NC	3.03714	0.000259119	-0.75083	-8.80459
13.1469	13.0692	12.9091	11.9084	12.1024	12.0754	CDKAL1	Threonylcarbamoyladenosine tRNA methylthiotransferase	Q5VV42	+	1975_OR_1975_NC	3.40104	0.000159072	1.013	10.9355
10.5564	10.6261	10.4186	11.3936	11.235	11.478	HACD4	Very-long-chain (3R)-3-hydroxyacyl-CoA dehydratase 4	Q5VWC8	+	1975_OR_1975_NC	3.05662	0.000173248	-0.835186	-8.90807
11.9206	11.6215	12.144	10.8135	10.335	9.91683	DAB2IP	Disabled homolog 2-interacting protein	Q5VWQ8	+	1975_OR_1975_NC	2.16615	0.00204662	1.54026	5.13369
12.3196	12.4046	12.3913	11.7761	11.6225	11.7368	TUT7	Terminal uridylyltransferase 7	Q5VYS8	+	1975_OR_1975_NC	3.61862	0	0.659995	12.4327
11.5197	11.7161	11.666	10.4252	10.3959	10.2864	FAM160B1	Protein FAM160B1	Q5W0V3	+	1975_OR_1975_NC	4.19796	0	1.26478	17.4447
13.4622	13.4803	13.4845	13.1724	13.3218	13.2148	MICOS13	MICOS complex subunit MIC13	Q5XKP0	+	1975_OR_1975_NC	2.22219	0.00173878	0.239351	5.32254
12.3117	12.2802	12.4885	13.3682	13.2423	12.8806	RNF123	E3 ubiquitin-protein ligase RNF123	Q5XPI4	+	1975_OR_1975_NC	2.13357	0.00215596	-0.803577	-5.02633
16.2024	16.2876	16.3198	17.9508	17.949	17.9581	RNF213	E3 ubiquitin-protein ligase RNF213	Q63HN8	+	1975_OR_1975_NC	5.94494	0	-1.68273	-47.9135
14.1822	13.765	14.0656	12.0876	12.2446	12.1984	KANK2	KN motif and ankyrin repeat domain-containing protein 2	Q63ZY3	+	1975_OR_1975_NC	3.79262	0	1.82743	13.7694
13.3869	13.4697	13.3398	12.5697	12.5093	12.4351	WASHC2A	WASH complex subunit 2A	Q641Q2	+	1975_OR_1975_NC	4.09628	0	0.894044	16.4418
12.1438	12.2948	12.2367	12.7019	12.6032	12.6616	STEAP3	Metalloreductase STEAP3	Q658P3	+	1975_OR_1975_NC	2.91937	0.00031926	-0.430489	-8.20193
14.3213	14.5512	14.462	12.5817	12.598	12.396	MAP1S	Microtubule-associated protein 1S	Q66K74	+	1975_OR_1975_NC	4.48514	0	1.91959	20.6123
11.5177	10.8502	10.9141	12.3165	12.362	12.2695	PPP2R2D	Serine/threonine-protein phosphatase 2A 55 kDa regulatory subunit B delta isoform	Q66LE6	+	1975_OR_1975_NC	2.32999	0.00131313	-1.222	-5.70144
12.3413	12.4829	12.4331	13.2646	13.1331	13.2145	DIEXF	Digestive organ expansion factor homolog	Q68CQ4	+	1975_OR_1975_NC	3.80956	0	-0.784977	-13.9066
14.2006	14.4306	14.1235	15.5531	15.5675	15.6557	TNS3	Tensin-3	Q68CZ2	+	1975_OR_1975_NC	3.78746	0	-1.3405	-13.7278
15.0777	15.199	15.1221	14.5362	14.4924	14.4812	NCBP2AS2	Protein NCBP2AS2	Q69YL0	+	1975_OR_1975_NC	4.05624	0	0.629696	16.0625
14.948	14.7635	14.9761	15.8318	15.8078	15.8566	CWF19L1	CWF19-like protein 1	Q69YN2	+	1975_OR_1975_NC	3.78841	0	-0.936186	-13.7354
12.7635	12.7223	12.8023	11.6742	11.7322	11.5679	SPECC1L	Cytospin-A	Q69YQ0	+	1975_OR_1975_NC	4.49275	0	1.10461	20.7035
13.3752	13.0377	13.2858	13.9673	13.9761	13.9878	ZNF787	Zinc finger protein 787	Q6DD87	+	1975_OR_1975_NC	2.74105	0.000446307	-0.744148	-7.36022
15.41	15.1663	15.3886	14.7733	14.7943	14.6101	ATL3	Atlastin-3	Q6DD88	+	1975_OR_1975_NC	2.4438	0.00108635	0.59567	6.12513
8.34808	8.98015	8.94095	10.2254	10.0502	9.81832	TTC19	Tetratricopeptide repeat protein 19, mitochondrial	Q6DKK2	+	1975_OR_1975_NC	2.24522	0.00169972	-1.27489	-5.40172
12.6623	12.7103	12.6336	11.6512	11.4796	11.5811	VASN	Vasorin	Q6EMK4	+	1975_OR_1975_NC	4.44236	0	1.0981	20.1069
14.6918	14.5217	14.6591	13.7695	13.8615	13.9276	CIAPIN1	Anamorsin	Q6FI81	+	1975_OR_1975_NC	3.42842	0.000161752	0.771363	11.1141
10.8749	11.7227	11.4284	12.758	12.8329	12.8972	ZFAND6	AN1-type zinc finger protein 6	Q6FIF0	+	1975_OR_1975_NC	2.38621	0.0011013	-1.48737	-5.90758
13.8539	13.8244	13.8362	12.3086	12.5009	12.0624	PTRHD1	Putative peptidyl-tRNA hydrolase PTRHD1	Q6GMV3	+	1975_OR_1975_NC	3.58163	0	1.54756	12.1652
12.6981	12.7809	12.6694	11.7081	11.9291	11.8633	OTUD7B	OTU domain-containing protein 7B	Q6GQQ9	+	1975_OR_1975_NC	3.55845	0	0.882622	12.0002
13.4841	13.4211	13.366	12.8679	12.8453	12.7907	NADSYN1	Glutamine-dependent NAD(+) synthetase	Q6IA69	+	1975_OR_1975_NC	3.86156	0	0.589097	14.3364
14.8253	14.9851	14.8269	13.279	13.1718	13.1587	LAMTOR1	Ragulator complex protein LAMTOR1	Q6IAA8	+	1975_OR_1975_NC	4.86384	0	1.67589	25.6686
15.0865	15.2734	15.085	12.0201	12.1631	12.1419	DHRS7B	Dehydrogenase/reductase SDR family member 7B	Q6IAN0	+	1975_OR_1975_NC	5.61419	0	3.03994	39.5934
14.7261	14.8578	14.8768	15.5397	15.5318	15.4766	TWF2	Twinfilin-2	Q6IBS0	+	1975_OR_1975_NC	3.76368	0	-0.695805	-13.5378
13.0102	12.493	12.9809	9.84409	10.4002	10.4105	TCEAL3;TCEAL6	Transcription elongation factor A protein-like 3;Transcription elongation factor A protein-like 6	Q6IPX3;Q969E4	+	1975_OR_1975_NC	3.31388	0.000148263	2.60978	10.3851
15.5632	15.5892	15.8538	16.398	16.3462	16.5714	KRT80	Keratin, type II cytoskeletal 80	Q6KB66	+	1975_OR_1975_NC	2.58453	0.000724638	-0.769793	-6.68546
13.6759	13.6574	13.7029	13.9788	14.0669	13.9001	PDE12	2',5'-phosphodiesterase 12	Q6L8Q7	+	1975_OR_1975_NC	2.42875	0.00107624	-0.303211	-6.06767
13.1012	13.148	12.9995	10.9034	11.0358	10.7423	LRRC8E	Volume-regulated anion channel subunit LRRC8E	Q6NSJ5	+	1975_OR_1975_NC	4.66792	0	2.18903	22.9163
13.4851	13.1814	13.5371	12.851	12.8045	12.8335	RETSAT	All-trans-retinol 13,14-reductase	Q6NUM9	+	1975_OR_1975_NC	2.16019	0.00206811	0.571532	5.11393
13.0244	12.7679	12.7044	12.2379	12.3151	12.1674	RINT1	RAD50-interacting protein 1	Q6NUQ1	+	1975_OR_1975_NC	2.28721	0.00143649	0.592089	5.54854
13.3466	13.3494	13.3594	13.6812	13.9816	13.8636	TMEM214	Transmembrane protein 214	Q6NUQ4	+	1975_OR_1975_NC	2.30353	0.00139659	-0.490321	-5.60648
13.4652	13.4034	13.4683	12.4198	12.4226	12.5061	ARMC6	Armadillo repeat-containing protein 6	Q6NXE6	+	1975_OR_1975_NC	5.02478	0	0.996134	28.1724
13.968	14.2115	14.0614	11.1661	10.6857	10.5742	PPP1R18	Phostensin	Q6NYC8	+	1975_OR_1975_NC	4.13147	0	3.27163	16.7824
16.1148	16.2819	16.1234	16.9773	16.9832	17.0215	CAVIN1	Caveolae-associated protein 1	Q6NZI2	+	1975_OR_1975_NC	3.89692	0	-0.820637	-14.6359
12.2804	12.3938	12.4212	12.8205	12.8357	12.9301	DHX57	Putative ATP-dependent RNA helicase DHX57	Q6P158	+	1975_OR_1975_NC	3.07811	0.000176623	-0.496936	-9.02357
15.2192	14.9429	15.2343	13.5508	13.6049	13.6258	ERAP2	Endoplasmic reticulum aminopeptidase 2	Q6P179	+	1975_OR_1975_NC	4.02906	0	1.5383	15.8099
13.4039	13.4999	13.411	12.7245	12.6524	12.8061	CC2D1A	Coiled-coil and C2 domain-containing protein 1A	Q6P1N0	+	1975_OR_1975_NC	3.7127	0	0.710629	13.1391
8.92627	9.92771	9.26062	11.6633	11.5257	11.5556	DUS1L	tRNA-dihydrouridine(16/17) synthase [NAD(P)(+)]-like	Q6P1R4	+	1975_OR_1975_NC	2.75724	0.000449367	-2.21003	-7.43331
14.9474	15.0111	14.9401	15.5169	15.5223	15.4826	EDC4	Enhancer of mRNA-decapping protein 4	Q6P2E9	+	1975_OR_1975_NC	4.5186	0	-0.54108	-21.0163
9.65853	9.53348	9.47118	10.937	10.7326	10.9583	CEP85	Centrosomal protein of 85 kDa	Q6P2H3	+	1975_OR_1975_NC	3.89069	0	-1.32156	-14.5827
15.9466	15.8512	15.9686	16.3877	16.3913	16.2928	PRPF8	Pre-mRNA-processing-splicing factor 8	Q6P2Q9	+	1975_OR_1975_NC	3.07273	0.000175938	-0.435091	-8.99453
12.3704	12.3859	12.3834	13.2951	13.3212	13.1073	TTC27	Tetratricopeptide repeat protein 27	Q6P3X3	+	1975_OR_1975_NC	3.66158	0	-0.861314	-12.7506
12.5866	12.3005	12.2339	11.3166	11.6437	11.5821	FAHD1	Acylpyruvase FAHD1, mitochondrial	Q6P587	+	1975_OR_1975_NC	2.3638	0.00114114	0.859532	5.82469
11.4739	11.6481	11.3399	12.3238	12.2758	12.4728	RPL22L1	60S ribosomal protein L22-like 1	Q6P5R6	+	1975_OR_1975_NC	2.9034	0.000316332	-0.870197	-8.12318
15.6331	15.5349	15.6801	16.0348	16.0987	16.0512	PDXDC1	Pyridoxal-dependent decarboxylase domain-containing protein 1	Q6P996	+	1975_OR_1975_NC	3.16566	0.000132964	-0.445551	-9.50851
12.9172	13.1422	13.1229	13.9863	13.8658	13.855	MEAK7	MTOR-associated protein MEAK7	Q6P9B6	+	1975_OR_1975_NC	3.26562	0.000142433	-0.841591	-10.0917
9.89743	8.70732	8.98801	11.4565	11.7012	11.6636	INTS5	Integrator complex subunit 5	Q6P9B9	+	1975_OR_1975_NC	2.55461	0.000930674	-2.40951	-6.56283
14.227	13.8785	14.2222	14.9367	15.0057	14.9765	PGM2L1	Glucose 1,6-bisphosphate synthase	Q6PCE3	+	1975_OR_1975_NC	2.74481	0.000447479	-0.863706	-7.37712
13.7231	13.7755	13.9823	15.4972	15.4564	15.4504	DARS2	Aspartate--tRNA ligase, mitochondrial	Q6PI48	+	1975_OR_1975_NC	4.46611	0	-1.64099	-20.386
15.2923	15.3643	15.3801	15.5211	15.6165	15.5378	NCEH1	Neutral cholesterol ester hydrolase 1	Q6PIU2	+	1975_OR_1975_NC	2.22399	0.00173948	-0.212903	-5.32871
11.8869	12.0754	11.907	12.4466	12.38	12.4561	TRIM65	Tripartite motif-containing protein 65	Q6PJ69	+	1975_OR_1975_NC	2.73222	0.000443519	-0.471143	-7.32061
11.3754	11.6557	11.6799	13.9902	14.0081	13.8513	BRAT1	BRCA1-associated ATM activator 1	Q6PJG6	+	1975_OR_1975_NC	4.57521	0	-2.37955	-21.7176
14.4648	14.6696	14.4516	14.146	14.148	14.1949	ZC3H14	Zinc finger CCCH domain-containing protein 14	Q6PJT7	+	1975_OR_1975_NC	2.14218	0.00216923	0.365697	5.05455
8.66505	6.74196	8.91365	11.2946	11.3666	11.314	CCDC137	Coiled-coil domain-containing protein 137	Q6PK04	+	1975_OR_1975_NC	2.02705	0.00272347	-3.21817	-4.68737
12.8993	12.8293	12.6895	12.1652	12.108	12.1362	TMED8	Protein TMED8	Q6PL24	+	1975_OR_1975_NC	3.33068	0.000149883	0.669583	10.4891
14.0381	14.1473	13.984	13.0389	13.0003	12.9536	SLC30A9	Zinc transporter 9	Q6PML9	+	1975_OR_1975_NC	4.39911	0	1.05892	19.6084
11.7786	11.7202	11.6229	10.7216	11.0724	10.6899	TRAF7	E3 ubiquitin-protein ligase TRAF7	Q6Q0C0	+	1975_OR_1975_NC	2.5945	0.000728863	0.879258	6.7268
12.8473	13.0051	12.9521	11.7993	11.9462	12.0731	RICTOR	Rapamycin-insensitive companion of mTOR	Q6R327	+	1975_OR_1975_NC	3.38842	0.000156479	0.995288	10.8542
14.3331	14.4731	14.3059	12.9312	12.9219	13.0235	AGTRAP	Type-1 angiotensin II receptor-associated protein	Q6RW13	+	1975_OR_1975_NC	4.68208	0	1.41184	23.105
13.3165	13.4573	13.3778	14.3213	14.3777	14.3385	MTHFD1L	Monofunctional C1-tetrahydrofolate synthase, mitochondrial	Q6UB35	+	1975_OR_1975_NC	4.58458	0	-0.962003	-21.8359
9.68497	9.57241	10.1366	10.8925	10.7559	10.8996	AFTPH	Aftiphilin	Q6ULP2	+	1975_OR_1975_NC	2.3804	0.00114853	-1.05133	-5.88601
13.5494	13.6356	13.7721	14.054	14.0554	14.1201	FIP1L1	Pre-mRNA 3'-end-processing factor FIP1	Q6UN15	+	1975_OR_1975_NC	2.46342	0.00110213	-0.42413	-6.20079
13.1057	12.9149	12.9499	10.2066	9.02318	10.5439	TMEM205	Transmembrane protein 205	Q6UW68	+	1975_OR_1975_NC	2.56265	0.000935115	3.0656	6.5956
13.0304	13.0142	13.0131	12.6426	12.7431	12.8354	LRSAM1	E3 ubiquitin-protein ligase LRSAM1	Q6UWE0	+	1975_OR_1975_NC	2.12041	0.00214204	0.278839	4.98349
11.7286	11.4857	11.4368	10.1845	10.3211	10.4839	DHRS11	Dehydrogenase/reductase SDR family member 11	Q6UWP2	+	1975_OR_1975_NC	3.20956	0.000136947	1.22054	9.76066
13.1911	12.9171	12.8734	11.9985	11.844	11.9542	LCLAT1	Lysocardiolipin acyltransferase 1	Q6UWP7	+	1975_OR_1975_NC	3.19819	0.000135977	1.0616	9.69478
11.5412	11.4441	11.3189	13.1084	12.9921	13.1406	METTL7B	Methyltransferase-like protein 7B	Q6UX53	+	1975_OR_1975_NC	4.51274	0	-1.64565	-20.945
13.1772	12.7533	12.6236	11.5875	11.4235	11.7457	APOOL	MICOS complex subunit MIC27	Q6UXV4	+	1975_OR_1975_NC	2.56775	0.00087931	1.26577	6.61645
11.5883	11.353	11.5742	12.0535	12.028	12.0836	RANBP10	Ran-binding protein 10	Q6VN20	+	1975_OR_1975_NC	2.67347	0.00043183	-0.549843	-7.06189
13.9839	13.9834	13.7865	13.3676	13.4783	13.443	MPRIP	Myosin phosphatase Rho-interacting protein	Q6WCQ1	+	1975_OR_1975_NC	2.57693	0.000827321	0.488278	6.65414
12.998	12.9003	12.8343	14.6633	14.6831	14.7567	RAB11FIP1	Rab11 family-interacting protein 1	Q6WKZ4	+	1975_OR_1975_NC	5.26264	0	-1.79021	-32.3226
11.7102	11.6636	11.5466	13.2646	13.2941	13.4059	DNMBP	Dynamin-binding protein	Q6XZF7	+	1975_OR_1975_NC	4.87852	0	-1.68139	-25.8876
13.5834	13.489	13.4985	14.189	14.2815	14.3147	GIGYF2	GRB10-interacting GYF protein 2	Q6Y7W6	+	1975_OR_1975_NC	3.97743	0	-0.738071	-15.3406
13.4129	13.3165	13.3661	12.8216	12.8857	12.9543	CD109	CD109 antigen	Q6YHK3	+	1975_OR_1975_NC	3.2657	0.000142539	0.477922	10.0922
11.5033	11.5359	11.8268	12.1715	12.1426	12.0907	THADA	Thyroid adenoma-associated protein	Q6YHU6	+	1975_OR_1975_NC	2.08239	0.00232325	-0.512904	-4.86123
13.5206	13.6337	13.5012	11.5039	11.5606	11.046	KYAT3	Kynurenine--oxoglutarate transaminase 3	Q6YP21	+	1975_OR_1975_NC	3.69211	0	2.18165	12.9813
17.6605	17.6216	17.3211	16.0958	16.0814	16.2501	LEKR1	Leucine-, glutamate- and lysine-rich protein 1	Q6ZMV7	+	1975_OR_1975_NC	3.50002	0.000170819	1.39194	11.594
11.4705	11.5434	11.2172	10.6665	10.6018	10.5562	QSOX2	Sulfhydryl oxidase 2	Q6ZRP7	+	1975_OR_1975_NC	2.81963	0.000345355	0.802174	7.72109
10.3995	11.0438	10.998	12.7184	12.6953	12.7963	FAM83H	Protein FAM83H	Q6ZRV2	+	1975_OR_1975_NC	3.10435	0.000126316	-1.92293	-9.16647
11.4113	11.4193	11.6433	6.89487	7.68773	8.52453	RIPOR1	Rho family-interacting cell polarization regulator 1	Q6ZS17	+	1975_OR_1975_NC	2.86776	0.000354857	3.78893	7.94982
11.5399	11.2748	11.5769	11.9064	12.0761	11.9752	ARHGEF18	Rho guanine nucleotide exchange factor 18	Q6ZSZ5	+	1975_OR_1975_NC	2.08595	0.0023276	-0.522044	-4.87258
9.75063	8.98985	10.3941	12.1215	12.0253	12.0315	BARGIN;SH3BP1	Bargin;SH3 domain-binding protein 1	Q6ZT62;Q9Y3L3	+	1975_OR_1975_NC	2.34839	0.00117767	-2.34791	-5.76825
13.6312	13.8916	13.524	12.8599	12.8712	12.8558	TOM1L2	TOM1-like protein 2	Q6ZVM7	+	1975_OR_1975_NC	2.77278	0.000392115	0.81996	7.50406
10.5258	10.4046	10.4066	11.7386	11.6031	11.7183	MBOAT2	Lysophospholipid acyltransferase 2	Q6ZWT7	+	1975_OR_1975_NC	4.54396	0	-1.24095	-21.3277
13.3912	13.0344	13.1277	11.6943	11.8985	11.6067	TMTC3	Protein O-mannosyl-transferase TMTC3	Q6ZXV5	+	1975_OR_1975_NC	3.34222	0.000151539	1.45127	10.5612
14.4124	14.2164	14.4219	13.1741	13.3609	12.9455	ACAD11	Acyl-CoA dehydrogenase family member 11	Q709F0	+	1975_OR_1975_NC	3.00833	0.000339692	1.1901	8.65353
12.1461	12.0552	12.5362	13.7311	14.0685	14.0491	UNC13D	Protein unc-13 homolog D	Q70J99	+	1975_OR_1975_NC	3.12415	0.000128773	-1.7037	-9.27567
14.3178	14.2923	14.0998	11.4381	11.7524	12.0326	IKBIP	Inhibitor of nuclear factor kappa-B kinase-interacting protein	Q70UQ0	+	1975_OR_1975_NC	3.75767	0	2.49561	13.4902
12.6302	12.7537	12.853	13.5717	13.5432	13.4875	UBE2R2	Ubiquitin-conjugating enzyme E2 R2	Q712K3	+	1975_OR_1975_NC	3.47469	0.000166667	-0.788529	-11.422
18.7793	18.8502	18.7394	19.3552	19.2768	19.219	H3C15	Histone H3.2	Q71DI3	+	1975_OR_1975_NC	3.19437	0.000135211	-0.494036	-9.67272
14.3273	14.2879	14.2945	14.9372	14.9989	14.9428	LARP4	La-related protein 4	Q71RC2	+	1975_OR_1975_NC	5.03587	0	-0.656426	-28.3536
9.74794	9.79041	9.65179	10.5012	10.6792	10.5239	CEP68	Centrosomal protein of 68 kDa	Q76N32	+	1975_OR_1975_NC	3.57042	0	-0.838095	-12.0851
13.3588	13.4008	13.2792	13.7004	13.7212	13.78	SUPT6H	Transcription elongation factor SPT6	Q7KZ85	+	1975_OR_1975_NC	3.08105	0.000176968	-0.387589	-9.03947
15.7633	15.6748	15.7606	15.5028	15.5563	15.501	DDX46	Probable ATP-dependent RNA helicase DDX46	Q7L014	+	1975_OR_1975_NC	2.46671	0.00110615	0.212825	6.21356
14.5832	14.4352	14.5625	15.1998	15.1936	15.1446	TRMT10C	tRNA methyltransferase 10 homolog C	Q7L0Y3	+	1975_OR_1975_NC	3.72003	0	-0.652356	-13.1957
15.2217	15.1049	15.3138	17.2479	17.2612	17.1404	BZW1	Basic leucine zipper and W2 domain-containing protein 1	Q7L1Q6	+	1975_OR_1975_NC	5.01462	0	-2.00305	-28.0074
11.2176	11.2096	11.477	11.8511	11.7558	11.9304	KCTD9	BTB/POZ domain-containing protein KCTD9	Q7L273	+	1975_OR_1975_NC	2.23704	0.00169218	-0.544394	-5.37348
13.7992	14.1205	13.8015	14.7565	14.7995	14.7105	DHX30	ATP-dependent RNA helicase DHX30	Q7L2E3	+	1975_OR_1975_NC	2.82123	0.000345922	-0.848444	-7.7286
13.6749	13.2207	13.7262	11.6447	11.8393	11.564	RRAGA	Ras-related GTP-binding protein A	Q7L523	+	1975_OR_1975_NC	3.30165	0.000146677	1.8579	10.3101
13.8546	13.9942	13.7818	13.2993	13.1612	13.291	NDUFAF7	Protein arginine methyltransferase NDUFAF7, mitochondrial	Q7L592	+	1975_OR_1975_NC	2.91219	0.000317789	0.626349	8.16642
14.2685	14.0759	14.3687	13.3762	13.4166	13.2441	LPCAT2	Lysophosphatidylcholine acyltransferase 2	Q7L5N7	+	1975_OR_1975_NC	3.05153	0.000261421	0.892017	8.88092
11.8476	11.8245	11.9229	12.3692	12.5565	12.5082	EPM2AIP1	EPM2A-interacting protein 1	Q7L775	+	1975_OR_1975_NC	3.19047	0.000135021	-0.612996	-9.65024
9.12601	8.62651	9.25053	11.3083	11.4193	11.3279	DHX32	Putative pre-mRNA-splicing factor ATP-dependent RNA helicase DHX32	Q7L7V1	+	1975_OR_1975_NC	3.57748	0	-2.3508	-12.1354
13.2309	13.3637	13.3074	13.058	13.0705	13.0895	TAOK1	Serine/threonine-protein kinase TAO1	Q7L7X3	+	1975_OR_1975_NC	2.34733	0.00117617	0.228009	5.76436
13.9169	13.6889	13.7235	14.539	14.531	14.7088	MOB1A;MOB1B	MOB kinase activator 1A;MOB kinase activator 1B	Q7L9L4;Q9H8S9	+	1975_OR_1975_NC	3.05754	0.000173359	-0.816466	-8.913
12.5282	12.6545	12.4159	12.9687	12.9782	13.0725	KDM3B	Lysine-specific demethylase 3B	Q7LBC6	+	1975_OR_1975_NC	2.46141	0.00110063	-0.473593	-6.19302
8.36049	9.39463	8.68475	11.3865	11.2945	11.3377	PRXL2C	Peroxiredoxin-like 2C	Q7RTV5	+	1975_OR_1975_NC	2.92738	0.000321866	-2.52628	-8.2417
11.4034	11.5831	11.6799	13.5049	13.3907	13.6891	ERMP1	Endoplasmic reticulum metallopeptidase 1	Q7Z2K6	+	1975_OR_1975_NC	4.11297	0	-1.97275	-16.6025
14.4955	14.4586	14.5415	14.1794	14.0953	13.9019	GPRIN1	G protein-regulated inducer of neurite outgrowth 1	Q7Z2K8	+	1975_OR_1975_NC	2.1674	0.00204821	0.439654	5.13784
13.6732	13.4889	13.5529	14.2507	14.1768	14.1753	MRPL21	39S ribosomal protein L21, mitochondrial	Q7Z2W9	+	1975_OR_1975_NC	3.34504	0.000151779	-0.629251	-10.5788
13.8067	13.7835	13.9287	12.2028	12.343	12.2101	EFL1	Elongation factor-like GTPase 1	Q7Z2Z2	+	1975_OR_1975_NC	4.80295	0	1.58765	24.7799
12.7534	12.9176	12.9314	11.7771	11.8708	11.6366	ATG9A	Autophagy-related protein 9A	Q7Z3C6	+	1975_OR_1975_NC	3.61975	0	1.10593	12.441
11.6709	11.8798	11.8399	11.4323	11.2521	11.3057	ZFYVE16	Zinc finger FYVE domain-containing protein 16	Q7Z3T8	+	1975_OR_1975_NC	2.3008	0.00139485	0.466815	5.59674
11.6826	11.8196	11.6235	13.0966	13.2903	13.1669	MON2	Protein MON2 homolog	Q7Z3U7	+	1975_OR_1975_NC	4.2708	0	-1.47603	-18.1998
13.4168	13.4434	13.4359	13.1317	13.099	13.1479	MYH14	Myosin-14	Q7Z406	+	1975_OR_1975_NC	4.30946	0	0.305848	18.6134
14.0721	14.1358	14.1759	13.9744	13.943	13.8863	NUFIP2	Nuclear fragile X mental retardation-interacting protein 2	Q7Z417	+	1975_OR_1975_NC	2.08451	0.00232586	0.193317	4.86798
12.2629	12.5174	12.4185	13.3099	13.2172	13.1249	SZRD1	SUZ domain-containing protein 1	Q7Z422	+	1975_OR_1975_NC	3.06533	0.000174583	-0.817751	-8.95473
14.6485	14.5335	14.4236	13.0184	13.0527	12.9894	MAVS	Mitochondrial antiviral-signaling protein	Q7Z434	+	1975_OR_1975_NC	4.63322	0	1.515	22.4602
13.655	13.658	13.7375	12.5617	12.5666	12.4044	CLASP1	CLIP-associating protein 1	Q7Z460	+	1975_OR_1975_NC	4.40142	0	1.17262	19.6347
13.0494	13.005	13.0382	12.456	12.563	12.5776	DHX29	ATP-dependent RNA helicase DHX29	Q7Z478	+	1975_OR_1975_NC	3.59905	0	0.498676	12.2904
15.1742	14.5493	14.8588	15.7562	15.8528	15.7051	HAUS6	HAUS augmin-like complex subunit 6	Q7Z4H7	+	1975_OR_1975_NC	2.09704	0.00225348	-0.910572	-4.90804
13.641	13.565	13.5519	14.6564	14.5418	14.7368	HEATR3	HEAT repeat-containing protein 3	Q7Z4Q2	+	1975_OR_1975_NC	4.13329	0	-1.05896	-16.8002
12.0135	12.1894	12.101	11.4464	11.2353	11.3424	DCXR	L-xylulose reductase	Q7Z4W1	+	1975_OR_1975_NC	3.17822	0.000133891	0.759923	9.58
14.123	13.9121	13.811	12.6166	12.6734	12.553	IRF2BP2	Interferon regulatory factor 2-binding protein 2	Q7Z5L9	+	1975_OR_1975_NC	3.76932	0	1.33439	13.5826
8.96025	9.00994	8.5364	10.4316	10.4712	10.409	SRGAP1	SLIT-ROBO Rho GTPase-activating protein 1	Q7Z6B7	+	1975_OR_1975_NC	3.34575	0.000151899	-1.60174	-10.5833
11.2899	11.2687	11.3006	12.2792	12.6024	12.6199	TSEN54	tRNA-splicing endonuclease subunit Sen54	Q7Z6J9	+	1975_OR_1975_NC	3.39874	0.000158416	-1.21408	-10.9206
10.0982	10.135	10.5226	11.3809	11.0312	11.5603	PTAR1	Protein prenyltransferase alpha subunit repeat-containing protein 1	Q7Z6K3	+	1975_OR_1975_NC	2.18527	0.00188235	-1.07218	-5.19753
12.3783	12.3956	12.3126	11.6758	11.5903	11.1048	RABEPK	Rab9 effector protein with kelch motifs	Q7Z6M1	+	1975_OR_1975_NC	2.13769	0.00216175	0.905162	5.03981
11.5556	11.5141	11.7486	12.2995	12.258	12.1263	MTERF4	Transcription termination factor 4, mitochondrial	Q7Z6M4	+	1975_OR_1975_NC	2.65369	0.00052505	-0.62184	-6.97661
16.1151	16.1398	16.1172	15.8465	15.848	15.8674	HUWE1	E3 ubiquitin-protein ligase HUWE1	Q7Z6Z7	+	1975_OR_1975_NC	4.88853	0	0.270075	26.0378
14.4652	14.3913	14.5087	14.2058	14.1658	14.2491	YTHDF3	YTH domain-containing family protein 3	Q7Z739	+	1975_OR_1975_NC	2.39187	0.00110513	0.248205	5.92869
12.1951	12.4878	12.0565	13.349	13.119	13.0432	CTU1	Cytoplasmic tRNA 2-thiolation protein 1	Q7Z7A3	+	1975_OR_1975_NC	2.38103	0.00114903	-0.923934	-5.88834
12.5813	12.5509	12.6284	12.9718	12.8372	12.8198	PXK	PX domain-containing protein kinase-like protein	Q7Z7A4	+	1975_OR_1975_NC	2.26092	0.00160556	-0.289431	-5.45624
14.0699	13.7339	13.5861	13.0928	12.8989	13.1479	UBE2Q1	Ubiquitin-conjugating enzyme E2 Q1	Q7Z7E8	+	1975_OR_1975_NC	2.01014	0.00292925	0.750099	4.63517
14.3151	14.3405	14.343	14.6211	14.676	14.7689	TMED4	Transmembrane emp24 domain-containing protein 4	Q7Z7H5	+	1975_OR_1975_NC	2.89364	0.000359295	-0.355794	-8.07536
12.9661	12.8886	13.0637	13.8899	13.9108	13.9658	MRPL10	39S ribosomal protein L10, mitochondrial	Q7Z7H8	+	1975_OR_1975_NC	4.16488	0	-0.94935	-17.1121
11.4689	11.2397	11.7114	12.4105	12.5586	12.4201	CENPV	Centromere protein V	Q7Z7K6	+	1975_OR_1975_NC	2.62526	0.000679842	-0.989745	-6.85563
13.3181	13.6071	13.2654	11.7638	11.9541	11.8079	TMEM179B	Transmembrane protein 179B	Q7Z7N9	+	1975_OR_1975_NC	3.67796	0	1.55491	12.8739
14.9481	14.9408	14.8177	14.0982	14.1475	14.1664	PHLDB2	Pleckstrin homology-like domain family B member 2	Q86SQ0	+	1975_OR_1975_NC	4.08151	0	0.764797	16.3008
15.5094	15.7221	15.5885	16.0167	15.9565	15.927	GLRX5	Glutaredoxin-related protein 5, mitochondrial	Q86SX6	+	1975_OR_1975_NC	2.22709	0.00174157	-0.360035	-5.33932
9.3139	9.67463	9.6663	13.2971	13.3532	13.2821	PEG10	Retrotransposon-derived protein PEG10	Q86TG7	+	1975_OR_1975_NC	5.19647	0	-3.75918	-31.1106
14.1613	14.2892	14.2651	13.9698	14.0035	14.0457	DPP9	Dipeptidyl peptidase 9	Q86TI2	+	1975_OR_1975_NC	2.17464	0.0020125	0.232203	5.16195
13.0912	12.5251	12.7309	11.116	11.0946	11.336	SYVN1	E3 ubiquitin-protein ligase synoviolin	Q86TM6	+	1975_OR_1975_NC	3.02987	0.000258469	1.60021	8.76622
13.0158	12.7803	12.7916	12.0848	11.7627	11.6019	TRPT1	tRNA 2'-phosphotransferase 1	Q86TN4	+	1975_OR_1975_NC	2.53488	0.000922353	1.04613	6.48298
10.6551	10.8716	11.1575	12.2011	12.3075	11.9614	MRPL52	39S ribosomal protein L52, mitochondrial	Q86TS9	+	1975_OR_1975_NC	2.68089	0.000433367	-1.26191	-7.09411
12.6833	12.7319	12.5957	13.7958	13.6682	13.7078	SETD3	Actin-histidine N-methyltransferase	Q86TU7	+	1975_OR_1975_NC	4.36337	0	-1.05363	-19.2056
15.0763	14.9182	14.9993	14.0264	14.0515	13.9962	ACOT1	Acyl-coenzyme A thioesterase 1	Q86TX2	+	1975_OR_1975_NC	4.44351	0	0.97324	20.1203
12.2576	11.98	12.2286	12.9897	12.8542	12.9817	ISCA2	Iron-sulfur cluster assembly 2 homolog, mitochondrial	Q86U28	+	1975_OR_1975_NC	2.87623	0.000355856	-0.786484	-7.99072
14.3974	14.5189	14.4077	14.9943	14.9494	14.9946	PABPN1	Polyadenylate-binding protein 2	Q86U42	+	1975_OR_1975_NC	3.68195	0	-0.538081	-12.9041
12.0687	11.9807	12.0439	12.886	13.1746	13.0673	METTL3	N6-adenosine-methyltransferase catalytic subunit	Q86U44	+	1975_OR_1975_NC	3.48198	0.000168569	-1.0115	-11.4713
12.1227	11.6975	11.7533	12.4887	12.6017	12.5319	PRPF39	Pre-mRNA-processing factor 39	Q86UA1	+	1975_OR_1975_NC	2.11635	0.00218347	-0.682983	-4.9703
12.3855	12.7661	12.5462	11.5134	11.3506	11.4992	RPAIN	RPA-interacting protein	Q86UA6	+	1975_OR_1975_NC	3.09482	0.000125737	1.11152	9.11433
13.5269	13.5116	13.6322	13.1297	13.195	13.1386	ZNF598	E3 ubiquitin-protein ligase ZNF598	Q86UK7	+	1975_OR_1975_NC	3.13605	0.000129993	0.402406	9.34184
14.9955	15.0872	14.9747	14.6205	14.5627	14.6525	KTN1	Kinectin	Q86UP2	+	1975_OR_1975_NC	3.143	0.000130879	0.407231	9.38073
14.0256	14.0159	13.8094	10.6132	10.3162	10.7526	NLRX1	NLR family member X1	Q86UT6	+	1975_OR_1975_NC	4.68182	0	3.38963	23.1016
12.4683	12.4581	12.4928	11.3417	11.4981	11.4899	PHLDB1	Pleckstrin homology-like domain family B member 1	Q86UU1	+	1975_OR_1975_NC	4.42116	0	1.02983	19.861
10.274	9.99038	10.0981	11.686	11.6178	11.6084	USP48	Ubiquitin carboxyl-terminal hydrolase 48	Q86UV5	+	1975_OR_1975_NC	4.21283	0	-1.51659	-17.5963
11.7443	11.9804	11.8569	12.4414	12.4744	12.5036	STK32C	Serine/threonine-protein kinase 32C	Q86UX6	+	1975_OR_1975_NC	3.01503	0.000341373	-0.612556	-8.68842
10.8538	10.932	11.3937	12.5234	12.5082	12.7055	NAA40	N-alpha-acetyltransferase 40	Q86UY6	+	1975_OR_1975_NC	2.96714	0.000327014	-1.51923	-8.44167
16.1769	16.2654	16.148	16.6526	16.5745	16.5681	ALYREF	THO complex subunit 4	Q86V81	+	1975_OR_1975_NC	3.07642	0.000176394	-0.401601	-9.01445
13.1486	13.0651	12.9877	13.8485	13.8473	13.8569	IQGAP3	Ras GTPase-activating-like protein IQGAP3	Q86VI3	+	1975_OR_1975_NC	4.13611	0	-0.783727	-16.8278
14.8903	14.2184	14.7161	11.7914	12.091	11.7922	TAX1BP1	Tax1-binding protein 1	Q86VP1	+	1975_OR_1975_NC	3.57124	0	2.71676	12.0909
7.20436	7.04673	8.95343	11.4352	11.5687	11.4881	PACS2	Phosphofurin acidic cluster sorting protein 2	Q86VP3	+	1975_OR_1975_NC	2.44911	0.00108977	-3.76246	-6.14556
12.8817	12.2456	12.6292	11.6632	11.5648	11.3587	RETREG3	Reticulophagy regulator 3	Q86VR2	+	1975_OR_1975_NC	2.16824	0.00204901	1.05661	5.14064
12.523	12.7371	12.5826	10.9035	11.0815	11.2084	HOOK3	Protein Hook homolog 3	Q86VS8	+	1975_OR_1975_NC	3.84644	0	1.54974	14.2101
14.1246	14.0343	14.0834	12.8752	12.9035	13.0132	PPFIBP1	Liprin-beta-1	Q86W92	+	1975_OR_1975_NC	4.69169	0	1.15018	23.234
12.5295	12.6451	12.6481	12.0989	12.0204	11.907	BPHL	Valacyclovir hydrolase	Q86WA6	+	1975_OR_1975_NC	3.03719	0.000259446	0.598797	8.80485
14.7111	14.7293	14.5705	13.9381	13.787	13.7452	NR2C2AP	Nuclear receptor 2C2-associated protein	Q86WQ0	+	1975_OR_1975_NC	3.40759	0.000159468	0.846799	10.978
11.2816	11.8147	11.3661	12.4877	12.4575	12.2539	CCDC25	Coiled-coil domain-containing protein 25	Q86WR0	+	1975_OR_1975_NC	2.13782	0.00216258	-0.912203	-5.04026
11.3833	11.5805	10.7267	12.5565	12.667	12.5565	STING1	Stimulator of interferon genes protein	Q86WV6	+	1975_OR_1975_NC	2.19459	0.001892	-1.36317	-5.22885
12.9376	13.092	12.9972	12.4614	12.493	12.5243	RPS19BP1	Active regulator of SIRT1	Q86WX3	+	1975_OR_1975_NC	3.35545	0.000152866	0.516017	10.6443
11.7139	12.1144	11.4027	10.1879	10.3226	10.4988	RALGAPB	Ral GTPase-activating protein subunit beta	Q86X10	+	1975_OR_1975_NC	2.47854	0.00111223	1.4072	6.25962
10.9717	9.77865	11.0216	12.4699	12.4121	12.5326	LSR	Lipolysis-stimulated lipoprotein receptor	Q86X29	+	1975_OR_1975_NC	2.00286	0.00312614	-1.88087	-4.61286
14.8636	14.9514	14.8765	14.2829	14.2127	14.2621	CARM1	Histone-arginine methyltransferase CARM1	Q86X55	+	1975_OR_1975_NC	4.3219	0	0.644586	18.7484
15.4965	15.307	15.3875	13.5816	13.7059	13.6002	NIT1	Deaminated glutathione amidase	Q86X76	+	1975_OR_1975_NC	4.90746	0	1.76777	26.3246
12.8121	12.9808	12.9468	13.4711	13.3836	13.4426	SPATS2	Spermatogenesis-associated serine-rich protein 2	Q86XZ4	+	1975_OR_1975_NC	3.07668	0.000176509	-0.519178	-9.01587
12.3576	12.0077	12.4497	13.0976	13.1678	13.0896	VRK2	Serine/threonine-protein kinase VRK2	Q86Y07	+	1975_OR_1975_NC	2.45897	0.00109715	-0.84666	-6.18357
9.38534	9.29233	9.18767	12.1414	11.7681	11.9484	NDUFA11	NADH dehydrogenase [ubiquinone] 1 alpha subcomplex subunit 11	Q86Y39	+	1975_OR_1975_NC	4.58499	0	-2.66417	-21.841
14.0149	14.05	14.1779	14.7185	14.7051	14.5349	DNAAF5	Dynein assembly factor 5, axonemal	Q86Y56	+	1975_OR_1975_NC	2.75399	0.000448894	-0.571903	-7.41856
12.0004	12.1261	12.1323	11.5486	11.7154	11.4519	PTRH1	Probable peptidyl-tRNA hydrolase	Q86Y79	+	1975_OR_1975_NC	2.36642	0.00114261	0.514352	5.83432
14.5523	13.6816	14.8268	16.3624	16.3746	16.527	MARCHF9	E3 ubiquitin-protein ligase MARCHF9	Q86YJ5	+	1975_OR_1975_NC	2.3898	0.00110417	-2.0678	-5.92097
11.9509	12.0652	11.6573	11.0264	10.9974	10.9452	GPSM1	G-protein-signaling modulator 1	Q86YR5	+	1975_OR_1975_NC	2.72385	0.00044168	0.901524	7.28325
15.288	15.1566	15.2319	13.0724	13.1549	13.0306	ERC1	ELKS/Rab6-interacting/CAST family member 1	Q8IUD2	+	1975_OR_1975_NC	5.6558	0	2.13949	40.5554
12.7803	12.5191	12.6505	13.4012	13.3016	13.3062	RIOX2	Ribosomal oxygenase 2	Q8IUF8	+	1975_OR_1975_NC	2.95115	0.00032528	-0.686372	-8.36071
12.0338	11.8686	12.0844	12.9466	12.9673	12.9092	ARMC8	Armadillo repeat-containing protein 8	Q8IUR7	+	1975_OR_1975_NC	3.82585	0	-0.945417	-14.0399
11.3341	10.8427	11.0385	9.85716	10.0887	9.92459	APOBEC3F	DNA dC->dU-editing enzyme APOBEC-3F	Q8IUX4	+	1975_OR_1975_NC	2.66689	0.00043052	1.11495	7.03344
9.98961	9.87064	9.71766	11.2845	10.9299	11.1297	ANKMY2	Ankyrin repeat and MYND domain-containing protein 2	Q8IV38	+	1975_OR_1975_NC	3.20027	0.000136364	-1.2554	-9.70681
11.7179	11.5889	12.0685	12.8324	12.8515	12.8432	ERI1	3'-5' exoribonuclease 1	Q8IV48	+	1975_OR_1975_NC	2.73358	0.00044375	-1.05062	-7.32668
13.3349	13.4381	13.22	14.3782	14.3248	14.4534	NUDCD3	NudC domain-containing protein 3	Q8IVD9	+	1975_OR_1975_NC	3.8691	0	-1.05447	-14.3997
15.9895	16.0888	16.0015	15.4474	15.4684	15.4903	AHNAK2	Protein AHNAK2	Q8IVF2	+	1975_OR_1975_NC	4.11007	0	0.557901	16.5744
15.2533	15.2953	15.1015	12.8562	11.9432	12.152	FMNL3	Formin-like protein 3	Q8IVF7	+	1975_OR_1975_NC	3.29471	0.000145897	2.89955	10.2676
11.3574	11.5497	11.5265	12.3807	12.4508	12.3956	MAP4K3	Mitogen-activated protein kinase kinase kinase kinase 3	Q8IVH8	+	1975_OR_1975_NC	3.87975	0	-0.931193	-14.4897
13.1834	13.1156	13.3858	11.7462	11.6453	11.4715	CCDC50	Coiled-coil domain-containing protein 50	Q8IVM0	+	1975_OR_1975_NC	3.83153	0	1.60726	14.0866
13.1068	13.1016	13.1603	14.0295	14.0416	14.0239	MCAT	Malonyl-CoA-acyl carrier protein transacylase, mitochondrial	Q8IVS2	+	1975_OR_1975_NC	5.89743	0	-0.908778	-46.6188
10.5871	10.538	10.3697	13.1656	13.1273	13.1378	MISP	Mitotic interactor and substrate of PLK1	Q8IVT2	+	1975_OR_1975_NC	5.61353	0	-2.6453	-39.5785
12.0392	12.2041	11.8579	10.9302	10.85	11.2187	MFN1	Mitofusin-1	Q8IWA4	+	1975_OR_1975_NC	2.63341	0.000681188	1.03413	6.89012
15.2617	15.1899	15.1881	11.717	11.6906	11.3585	SLC44A2	Choline transporter-like protein 2	Q8IWA5	+	1975_OR_1975_NC	5.17666	0	3.62454	30.7566
13.8633	13.4182	13.5538	11.4874	11.8028	11.759	WDFY1	WD repeat and FYVE domain-containing protein 1	Q8IWB7	+	1975_OR_1975_NC	3.51843	0.000173442	1.92871	11.7205
12.8534	12.8366	12.5839	10.848	10.7338	10.8529	FAM114A1	Protein NOXP20	Q8IWE2	+	1975_OR_1975_NC	4.46661	0	1.94644	20.3919
12.9789	12.9565	12.8961	13.0838	13.0872	13.0845	PHF6	PHD finger protein 6	Q8IWS0	+	1975_OR_1975_NC	2.33161	0.00131368	-0.141349	-5.70728
10.8248	10.3959	10.8467	11.9362	11.8905	11.8673	UBR1	E3 ubiquitin-protein ligase UBR1	Q8IWV7	+	1975_OR_1975_NC	2.91108	0.000317606	-1.20883	-8.16093
12.0301	12.2996	11.8629	11.214	11.1895	11.1069	SUGP1	SURP and G-patch domain-containing protein 1	Q8IWZ8	+	1975_OR_1975_NC	2.61459	0.000675503	0.89408	6.81069
13.4908	13.7042	13.4863	11.8284	11.856	12.1165	SUGP2	SURP and G-patch domain-containing protein 2	Q8IX01	+	1975_OR_1975_NC	3.81519	0	1.62678	13.9525
11.721	11.0533	11.441	12.4794	12.3599	12.4105	DHX40	Probable ATP-dependent RNA helicase DHX40	Q8IX18	+	1975_OR_1975_NC	2.16904	0.0020506	-1.01148	-5.14331
7.08135	8.17509	8.11191	10.4533	10.3038	10.2019	SKA3	Spindle and kinetochore-associated protein 3	Q8IX90	+	1975_OR_1975_NC	2.65693	0.000467871	-2.53023	-6.99051
12.3879	12.2772	12.5186	11.8345	12.0149	11.9132	DNAJC10	DnaJ homolog subfamily C member 10	Q8IXB1	+	1975_OR_1975_NC	2.25496	0.00163029	0.473688	5.4355
12.2697	12.6068	12.7462	13.5262	13.4599	13.4981	RHOT2	Mitochondrial Rho GTPase 2	Q8IXI1	+	1975_OR_1975_NC	2.58369	0.000780299	-0.953834	-6.68202
13.7003	13.8358	13.6169	12.9429	12.9735	13.0544	RHOT1	Mitochondrial Rho GTPase 1	Q8IXI2	+	1975_OR_1975_NC	3.26851	0.000143284	0.727406	10.1091
12.9324	12.4587	12.7432	9.18083	10.5382	10.0549	SIRT2	NAD-dependent protein deacetylase sirtuin-2	Q8IXJ6	+	1975_OR_1975_NC	2.57078	0.000880576	2.78678	6.62887
14.1754	14.0159	14.1108	13.0906	13.1494	12.9959	GALNT12	Polypeptide N-acetylgalactosaminyltransferase 12	Q8IXK2	+	1975_OR_1975_NC	4.03596	0	1.02203	15.8737
11.971	11.8765	12.0866	12.9808	13.1296	13.1459	MRPL41	39S ribosomal protein L41, mitochondrial	Q8IXM3	+	1975_OR_1975_NC	3.79538	0	-1.10741	-13.7916
15.8941	15.7536	15.8634	13.888	13.826	13.8153	PNPLA6	Patatin-like phospholipase domain-containing protein 6	Q8IY17	+	1975_OR_1975_NC	5.68647	0	1.99395	41.2793
10.9078	11.2001	10.8583	11.6766	11.5499	11.5304	SMC5	Structural maintenance of chromosomes protein 5	Q8IY18	+	1975_OR_1975_NC	2.16887	0.00204981	-0.596915	-5.14273
14.4205	14.4517	14.3303	13.9472	13.845	13.9507	RAVER1	Ribonucleoprotein PTB-binding 1	Q8IY67	+	1975_OR_1975_NC	3.19536	0.000135593	0.486523	9.67844
15.0526	15.1951	14.9775	14.7521	14.7775	14.7259	FTSJ3	pre-rRNA 2'-O-ribose RNA methyltransferase FTSJ3	Q8IY81	+	1975_OR_1975_NC	2.10468	0.0022182	0.323218	4.93261
12.4728	12.6713	12.4074	13.0892	13.1121	13.1674	SRRM1	Serine/arginine repetitive matrix protein 1	Q8IYB3	+	1975_OR_1975_NC	2.73383	0.000443981	-0.605738	-7.32782
14.9658	14.9391	14.9353	14.8112	14.704	14.7887	SUPV3L1	ATP-dependent RNA helicase SUPV3L1, mitochondrial	Q8IYB8	+	1975_OR_1975_NC	2.20326	0.00181198	0.178783	5.25816
12.6168	12.6094	12.6042	11.7605	11.6408	11.4227	THNSL1	Threonine synthase-like 1	Q8IYQ7	+	1975_OR_1975_NC	3.27169	0.000143605	1.00217	10.1282
11.813	11.8827	11.9602	12.8475	12.7972	12.8916	PM20D2	Peptidase M20 domain-containing protein 2	Q8IYS1	+	1975_OR_1975_NC	4.34573	0	-0.960152	-19.0098
13.4772	13.6342	13.4665	13.0741	13.1926	13.1626	ANKRD13A	Ankyrin repeat domain-containing protein 13A	Q8IZ07	+	1975_OR_1975_NC	2.38562	0.00110082	0.382867	5.90539
12.0809	12.0433	11.9077	11.6448	11.5724	11.6889	PHACTR4	Phosphatase and actin regulator 4	Q8IZ21	+	1975_OR_1975_NC	2.40943	0.00106305	0.375265	5.9945
13.3165	13.2879	13.2703	13.7013	13.7329	13.7871	TRMT2A	tRNA (uracil-5-)-methyltransferase homolog A	Q8IZ69	+	1975_OR_1975_NC	4.02697	0	-0.44887	-15.7906
13.4599	13.4273	13.5225	12.3539	12.4053	12.2599	ALDH16A1	Aldehyde dehydrogenase family 16 member A1	Q8IZ83	+	1975_OR_1975_NC	4.6128	0	1.13017	22.1959
11.9932	11.821	12.1082	12.7588	12.7825	12.8571	XRN1	5'-3' exoribonuclease 1	Q8IZH2	+	1975_OR_1975_NC	3.13242	0.000129555	-0.825351	-9.32159
12.5719	12.1526	12.5239	11.2211	11.5385	11.6652	FAM177A1	Protein FAM177A1	Q8N128	+	1975_OR_1975_NC	2.13504	0.00215761	0.941192	5.03114
14.9205	14.6189	15.28	13.7178	13.7987	13.741	TMEM123	Porimin	Q8N131	+	1975_OR_1975_NC	2.45401	0.00109222	1.18732	6.16441
14.9034	15.1494	14.9883	15.4096	15.4264	15.4282	CCAR2	Cell cycle and apoptosis regulator protein 2	Q8N163	+	1975_OR_1975_NC	2.31068	0.0013038	-0.407698	-5.632
13.0933	13.3328	13.1874	12.8088	12.8707	12.7611	VPS52	Vacuolar protein sorting-associated protein 52 homolog	Q8N1B4	+	1975_OR_1975_NC	2.15839	0.00206651	0.390971	5.10797
17.0347	17.074	16.9649	17.3076	17.2827	17.2943	NUP93	Nuclear pore complex protein Nup93	Q8N1F7	+	1975_OR_1975_NC	2.93179	0.000322054	-0.270314	-8.26366
13.0044	12.8299	12.9196	11.6475	12.098	11.8831	CMTR1	Cap-specific mRNA (nucleoside-2'-O-)-methyltransferase 1	Q8N1G2	+	1975_OR_1975_NC	2.76455	0.000451271	1.0418	7.46652
15.8344	15.8757	15.7858	15.4967	15.4816	15.5473	LRRC47	Leucine-rich repeat-containing protein 47	Q8N1G4	+	1975_OR_1975_NC	3.23058	0.000139332	0.323407	9.88361
11.815	12.2079	12.2423	13.0103	13.2253	12.8042	INTS1	Integrator complex subunit 1	Q8N201	+	1975_OR_1975_NC	2.14016	0.00216673	-0.92487	-5.04791
12.99	13.017	12.8856	13.4604	13.3147	13.4167	ARMC10	Armadillo repeat-containing protein 10	Q8N2F6	+	1975_OR_1975_NC	2.73937	0.000446073	-0.433063	-7.35267
13.4318	13.5891	13.5405	12.534	12.7173	12.4589	ABHD12	Lysophosphatidylserine lipase ABHD12	Q8N2K0	+	1975_OR_1975_NC	3.34731	0.000152019	0.950381	10.5931
14.2498	14.2714	13.9479	11.6874	11.0956	11.2299	SLC35F6	Solute carrier family 35 member F6	Q8N357	+	1975_OR_1975_NC	3.77078	0	2.81871	13.5943
12.8016	12.6124	13.1329	13.6268	13.7067	13.5907	ASCC3	Activating signal cointegrator 1 complex subunit 3	Q8N3C0	+	1975_OR_1975_NC	2.15039	0.00210104	-0.792433	-5.08153
12.155	12.5407	12.3171	10.7074	10.7444	10.802	MTURN	Maturin	Q8N3F0	+	1975_OR_1975_NC	3.79325	0	1.58635	13.7745
11.7034	11.5574	11.8209	13.6269	13.6568	13.6688	MPP5	MAGUK p55 subfamily member 5	Q8N3R9	+	1975_OR_1975_NC	4.84147	0	-1.9569	-25.3385
11.4678	11.2282	11.4411	12.2733	12.2949	12.1278	STAG2	Cohesin subunit SA-2	Q8N3U4	+	1975_OR_1975_NC	3.11961	0.000128085	-0.85296	-9.2505
7.28692	8.05488	8.4665	10.493	10.9922	10.2658	D2HGDH	D-2-hydroxyglutarate dehydrogenase, mitochondrial	Q8N465	+	1975_OR_1975_NC	2.54111	0.000925401	-2.64758	-6.5081
6.64847	5.9577	6.44408	10.1521	10.1233	10.2427	CARNMT1	Carnosine N-methyltransferase	Q8N4J0	+	1975_OR_1975_NC	4.28751	0	-3.82262	-18.3774
13.8821	13.7373	13.8928	13.3079	13.4344	13.3891	MMGT1	Membrane magnesium transporter 1	Q8N4V1	+	1975_OR_1975_NC	2.74633	0.00044795	0.460255	7.38397
11.7982	12.0147	11.8924	11.1566	10.9738	10.9107	TMEM199	Transmembrane protein 199	Q8N511	+	1975_OR_1975_NC	3.10664	0.0001269	0.888062	9.17903
13.5068	13.5472	13.4577	12.9804	12.9713	12.8028	OGFOD1	Prolyl 3-hydroxylase OGFOD1	Q8N543	+	1975_OR_1975_NC	3.12127	0.000128342	0.585719	9.25972
11.1455	11.0185	10.8214	12.3446	12.1388	11.8954	OXR1	Oxidation resistance protein 1	Q8N573	+	1975_OR_1975_NC	2.67082	0.000431174	-1.13115	-7.05044
12.445	12.6405	12.5711	11.0429	10.7236	10.9536	MINDY1	Ubiquitin carboxyl-terminal hydrolase MINDY-1	Q8N5J2	+	1975_OR_1975_NC	3.91897	0	1.64551	14.8257
13.4571	13.2928	13.394	11.9117	12.1302	12.0072	CISD2	CDGSH iron-sulfur domain-containing protein 2	Q8N5K1	+	1975_OR_1975_NC	4.17497	0	1.36492	17.2129
13.4439	13.2215	13.2999	13.7028	13.6361	13.7534	MRPL50	39S ribosomal protein L50, mitochondrial	Q8N5N7	+	1975_OR_1975_NC	2.16096	0.00207132	-0.375709	-5.11646
12.2421	12.2153	12.2591	11.0076	11.3193	11.1636	COMMD1	COMM domain-containing protein 1	Q8N668	+	1975_OR_1975_NC	3.53467	0	1.0753	11.8333
12.5688	12.7207	12.3914	14.136	14.1494	14.1668	OTUD6B	Deubiquitinase OTUD6B	Q8N6M0	+	1975_OR_1975_NC	4.11703	0	-1.59043	-16.6418
13.6917	13.6495	13.4509	12.9025	12.9495	12.845	ARFGAP1	ADP-ribosylation factor GTPase-activating protein 1	Q8N6T3	+	1975_OR_1975_NC	3.01952	0.000256378	0.69837	8.71192
14.7197	14.7056	14.6787	14.2194	14.1368	14.1379	EMC1	ER membrane protein complex subunit 1	Q8N766	+	1975_OR_1975_NC	4.24826	0	0.536586	17.9627
13.197	13.1546	12.9328	13.9413	13.9774	13.9815	UBR7	Putative E3 ubiquitin-protein ligase UBR7	Q8N806	+	1975_OR_1975_NC	3.33506	0.00015047	-0.871942	-10.5164
10.7672	10.7218	10.8321	11.2151	11.1069	11.2624	DDX51	ATP-dependent RNA helicase DDX51	Q8N8A6	+	1975_OR_1975_NC	2.77424	0.000392533	-0.421084	-7.51075
11.5261	11.9776	11.6051	10.47	10.3437	10.4816	FAM241A	Uncharacterized protein FAM241A	Q8N8J7	+	1975_OR_1975_NC	3.01776	0.000342644	1.27113	8.7027
14.1438	14.5598	14.3109	13.7028	13.7838	13.7198	ENAH	Protein enabled homolog	Q8N8S7	+	1975_OR_1975_NC	2.09018	0.00228764	0.602686	4.88608
13.4036	13.4694	13.446	14.1432	14.1484	14.1742	MRPL43	39S ribosomal protein L43, mitochondrial	Q8N983	+	1975_OR_1975_NC	5.31257	0	-0.715607	-33.2681
14.6645	14.7157	14.5877	13.5086	13.499	13.5415	KRI1	Protein KRI1 homolog	Q8N9T8	+	1975_OR_1975_NC	5.07265	0	1.13962	28.9627
11.1505	11.0848	10.8374	12.0104	11.9934	11.9224	ZNF579	Zinc finger protein 579	Q8NAF0	+	1975_OR_1975_NC	3.18196	0.000134454	-0.951198	-9.60141
13.435	13.2156	13.285	13.9207	13.7302	13.8529	PRPF38A	Pre-mRNA-splicing factor 38A	Q8NAV1	+	1975_OR_1975_NC	2.44225	0.00108441	-0.522736	-6.11921
11.2932	10.6629	11.1302	12.4219	12.2921	12.4279	MLKL	Mixed lineage kinase domain-like protein	Q8NB16	+	1975_OR_1975_NC	2.65171	0.000524	-1.35187	-6.96815
14.1059	14.1815	14.0557	13.7179	13.6916	13.6616	NHLRC2	NHL repeat-containing protein 2	Q8NBF2	+	1975_OR_1975_NC	3.34737	0.00015226	0.423979	10.5934
15.3363	15.0524	15.0458	16.2385	16.2975	16.1562	AVL9	Late secretory pathway protein AVL9 homolog	Q8NBF6	+	1975_OR_1975_NC	3.32063	0.000148837	-1.08591	-10.4268
10.9885	10.0634	10.602	7.87579	8.31081	6.90116	XXYLT1	Xyloside xylosyltransferase 1	Q8NBI6	+	1975_OR_1975_NC	2.34647	0.00117567	2.85538	5.76125
12.2961	12.1773	12.0566	13.907	13.9597	14.0466	GOLM1	Golgi membrane protein 1	Q8NBJ4	+	1975_OR_1975_NC	4.62574	0	-1.79445	-22.3631
18.3978	17.9057	18.2534	16.6567	16.5925	16.6574	COLGALT1	Procollagen galactosyltransferase 1	Q8NBJ5	+	1975_OR_1975_NC	3.33268	0.000150117	1.55018	10.5016
15.5371	15.3796	15.4352	15.6908	15.7372	15.6901	SUMF2	Inactive C-alpha-formylglycine-generating enzyme 2	Q8NBJ7	+	1975_OR_1975_NC	2.19969	0.00185358	-0.255394	-5.24607
13.2731	13.2768	13.1633	11.8384	12.1374	12.0999	POGLUT1	Protein O-glucosyltransferase 1	Q8NBL1	+	1975_OR_1975_NC	3.55667	0	1.2125	11.9876
14.032	13.7152	14.0503	13.4106	13.423	13.4113	PCYOX1L	Prenylcysteine oxidase-like	Q8NBM8	+	1975_OR_1975_NC	2.04851	0.00260754	0.517516	4.75423
12.8079	12.7757	12.6266	14.5685	14.4701	14.4579	RDH13	Retinol dehydrogenase 13	Q8NBN7	+	1975_OR_1975_NC	4.93385	0	-1.76213	-26.7295
12.932	12.8027	13.0091	11.7111	11.7583	11.8952	HSD17B11	Estradiol 17-beta-dehydrogenase 11	Q8NBQ5	+	1975_OR_1975_NC	3.79489	0	1.12644	13.7877
17.0759	16.9925	16.9034	16.4607	16.364	16.4158	TXNDC5	Thioredoxin domain-containing protein 5	Q8NBS9	+	1975_OR_1975_NC	3.2673	0.00014307	0.577125	10.1018
14.4439	14.2502	14.2518	13.7335	13.6391	13.722	SCCPDH	Saccharopine dehydrogenase-like oxidoreductase	Q8NBX0	+	1975_OR_1975_NC	3.01915	0.000256219	0.617113	8.70998
12.4135	12.5628	12.3722	11.5569	11.75	11.4249	UXS1	UDP-glucuronic acid decarboxylase 1	Q8NBZ7	+	1975_OR_1975_NC	2.85239	0.000351306	0.872243	7.87614
12.114	11.2444	11.8352	13.8559	13.7233	13.7002	ZNF114	Zinc finger protein 114	Q8NC26	+	1975_OR_1975_NC	2.83094	0.000348209	-2.02858	-7.77429
10.6413	10.5729	10.5002	7.08106	8.76097	8.18686	RETREG2	Reticulophagy regulator 2	Q8NC44	+	1975_OR_1975_NC	2.17975	0.00197181	2.56186	5.17904
16.3951	16.4068	16.4265	16.7205	16.735	16.7365	SERBP1	Plasminogen activator inhibitor 1 RNA-binding protein	Q8NC51	+	1975_OR_1975_NC	5.16976	0	-0.32118	-30.6343
14.8234	14.8985	14.7168	15.0694	15.1108	15.1296	FAM98A	Protein FAM98A	Q8NCA5	+	1975_OR_1975_NC	2.19193	0.00188976	-0.290334	-5.21989
10.7063	10.531	10.8463	12.1282	11.9606	11.8075	TSEN2	tRNA-splicing endonuclease subunit Sen2	Q8NCE0	+	1975_OR_1975_NC	3.21247	0.000137241	-1.27087	-9.7776
9.57684	9.36691	8.74248	11.0238	10.9404	11.1177	GALNT6	Polypeptide N-acetylgalactosaminyltransferase 6	Q8NCL4	+	1975_OR_1975_NC	2.6667	0.000430303	-1.79857	-7.0326
14.886	14.8991	14.8373	13.7516	13.8722	13.7486	PDPR	Pyruvate dehydrogenase phosphatase regulatory subunit, mitochondrial	Q8NCN5	+	1975_OR_1975_NC	4.75906	0	1.0833	24.1583
15.1134	15.2015	15.2084	14.068	14.153	14.0913	NAXE	NAD(P)H-hydrate epimerase	Q8NCW5	+	1975_OR_1975_NC	4.94662	0	1.07035	26.9275
11.9449	12.0282	11.8978	10.9033	11.1645	11.1247	RNF214	RING finger protein 214	Q8ND24	+	1975_OR_1975_NC	3.24148	0.000140248	0.892819	9.94789
10.9882	10.279	10.9853	12.2485	12.2371	12.2329	ZNF280C	Zinc finger protein 280C	Q8ND82	+	1975_OR_1975_NC	2.49105	0.00106213	-1.48865	-6.30865
12.7485	12.9021	12.7367	11.9834	11.8842	11.9444	NPEPL1	Probable aminopeptidase NPEPL1	Q8NDH3	+	1975_OR_1975_NC	3.84164	0	0.858406	14.1702
12.4786	12.4525	12.348	12.878	12.834	12.918	RBM15B	Putative RNA-binding protein 15B	Q8NDT2	+	1975_OR_1975_NC	3.1896	0.000134926	-0.450293	-9.64527
16.468	16.4816	16.387	15.6179	15.6001	15.6371	ABCF1	ATP-binding cassette sub-family F member 1	Q8NE71	+	1975_OR_1975_NC	4.90797	0	0.827149	26.3323
10.0073	9.79725	10.1453	10.6787	10.5588	10.6101	GSTCD	Glutathione S-transferase C-terminal domain-containing protein	Q8NEC7	+	1975_OR_1975_NC	2.38746	0.00110178	-0.632552	-5.91223
13.1119	13.2723	13.2359	12.6087	12.6504	12.6251	SRFBP1	Serum response factor-binding protein 1	Q8NEF9	+	1975_OR_1975_NC	3.49546	0.000170213	0.578668	11.5628
13.0109	13.3051	12.8457	14.5781	14.3712	14.2217	SHCBP1	SHC SH2 domain-binding protein 1	Q8NEM2	+	1975_OR_1975_NC	2.85415	0.000352285	-1.33647	-7.88456
11.0726	11.3367	11.4235	12.4394	12.2789	12.1447	PPHLN1	Periphilin-1	Q8NEY8	+	1975_OR_1975_NC	2.76023	0.000450079	-1.01006	-7.44687
14.1369	14.0615	14.1776	13.8205	13.794	13.6065	FBXO22	F-box only protein 22	Q8NEZ5	+	1975_OR_1975_NC	2.15671	0.00206412	0.384969	5.10241
15.8785	15.5479	15.8213	16.8308	16.8249	16.7881	LPCAT1	Lysophosphatidylcholine acyltransferase 1	Q8NF37	+	1975_OR_1975_NC	3.30926	0.000147352	-1.06536	-10.3567
13.0817	13.1122	13.0002	12.337	12.4641	12.6893	FLAD1	FAD synthase	Q8NFF5	+	1975_OR_1975_NC	2.199	0.00185065	0.567865	5.24374
12.727	12.8223	12.4852	11.4245	11.2475	11.2014	FLCN	Folliculin	Q8NFG4	+	1975_OR_1975_NC	3.47762	0.000167686	1.38706	11.4418
13.223	13.0562	13.1884	13.6793	13.6836	13.5979	NUP37	Nucleoporin Nup37	Q8NFH4	+	1975_OR_1975_NC	2.9955	0.000335971	-0.497782	-8.58703
13.0516	13.3293	13.1553	12.4955	12.2924	12.3132	TOR1AIP2	Torsin-1A-interacting protein 2	Q8NFQ8	+	1975_OR_1975_NC	2.84451	0.000350333	0.811713	7.83856
9.55846	8.46141	10.0682	12.934	12.9873	13.0406	ABHD11	Protein ABHD11	Q8NFV4	+	1975_OR_1975_NC	2.80003	0.000341253	-3.62456	-7.62962
13.9516	13.3466	13.5983	12.2966	12.1084	12.2431	CMAS	N-acylneuraminate cytidylyltransferase	Q8NFW8	+	1975_OR_1975_NC	2.8126	0.000342919	1.41607	7.68815
9.97463	10.6263	9.17764	7.83827	7.57871	7.33553	TNIP2	TNFAIP3-interacting protein 2	Q8NFZ5	+	1975_OR_1975_NC	2.21054	0.00181992	2.34201	5.28285
14.1473	13.6056	13.4645	12.7094	12.3543	12.3825	SVIP	Small VCP/p97-interacting protein	Q8NHG7	+	1975_OR_1975_NC	2.21495	0.00178275	1.25706	5.29782
13.8532	13.0182	13.7446	10.2745	10.7875	10.3078	PLBD2	Putative phospholipase B-like 2	Q8NHP8	+	1975_OR_1975_NC	3.23988	0.000140146	3.08207	9.93841
12.8688	12.4446	12.7651	11.841	11.7058	11.808	MCFD2	Multiple coagulation factor deficiency protein 2	Q8NI22	+	1975_OR_1975_NC	2.60615	0.000734214	0.907913	6.77533
13.1706	13.188	13.2206	13.5542	13.5064	13.5103	THOC2	THO complex subunit 2	Q8NI27	+	1975_OR_1975_NC	4.00557	0	-0.330576	-15.5947
10.6899	11.4715	10.0671	13.0568	13.0454	13.0561	PATJ	InaD-like protein	Q8NI35	+	1975_OR_1975_NC	2.32557	0.00131148	-2.30994	-5.68548
9.49599	9.99682	9.77008	12.445	12.542	12.516	PPP1R14C	Protein phosphatase 1 regulatory subunit 14C	Q8TAE6	+	1975_OR_1975_NC	4.30825	0	-2.74668	-18.6002
12.8515	13.0673	12.7248	12.3475	12.3439	12.4313	WDR48	WD repeat-containing protein 48	Q8TAF3	+	1975_OR_1975_NC	2.08705	0.00228593	0.506989	4.87608
12.9231	12.8317	12.9017	13.3766	13.411	13.3132	SMARCC2	SWI/SNF complex subunit SMARCC2	Q8TAQ2	+	1975_OR_1975_NC	3.57336	0	-0.481458	-12.106
14.363	14.356	14.436	14.7434	14.7696	14.7115	NPLOC4	Nuclear protein localization protein 4 homolog	Q8TAT6	+	1975_OR_1975_NC	3.50922	0.000171889	-0.356531	-11.6571
11.2457	10.2011	11.0745	12.4647	12.5669	12.34	CXorf38	Uncharacterized protein CXorf38	Q8TB03	+	1975_OR_1975_NC	2.09403	0.00229193	-1.61672	-4.89839
12.3404	12.5541	12.4938	12.8468	12.8612	12.7312	SPATA20	Spermatogenesis-associated protein 20	Q8TB22	+	1975_OR_1975_NC	2.00604	0.00309508	-0.35032	-4.62259
13.5832	13.6227	13.5723	14.1827	14.0601	14.019	GDAP1	Ganglioside-induced differentiation-associated protein 1	Q8TB36	+	1975_OR_1975_NC	3.18222	0.000134548	-0.494526	-9.60291
13.3286	13.5095	13.461	13.9799	13.9529	14.0266	GOLGA5	Golgin subfamily A member 5	Q8TBA6	+	1975_OR_1975_NC	3.16593	0.000133148	-0.553423	-9.51003
13.8679	13.9451	13.8953	14.1549	14.1391	14.1943	UBA3	NEDD8-activating enzyme E1 catalytic subunit	Q8TBC4	+	1975_OR_1975_NC	3.12869	0.000129206	-0.26002	-9.30087
10.639	10.2728	10.3518	9.21324	9.69114	9.48872	NANP	N-acylneuraminate-9-phosphatase	Q8TBE9	+	1975_OR_1975_NC	2.2407	0.00169492	0.956823	5.38611
14.4923	14.7057	14.3794	13.2106	13.3045	13.2379	TBC1D15	TBC1 domain family member 15	Q8TC07	+	1975_OR_1975_NC	3.6673	0	1.27481	12.7936
10.3448	9.59156	9.38098	12.6157	12.4859	12.623	LRRC20	Leucine-rich repeat-containing protein 20	Q8TCA0	+	1975_OR_1975_NC	3.15873	0.000132414	-2.80238	-9.46927
11.4839	11.7642	11.3892	12.3032	12.5494	12.4872	NT5C	5'(3')-deoxyribonucleotidase, cytosolic type	Q8TCD5	+	1975_OR_1975_NC	2.58543	0.000725338	-0.900823	-6.68918
10.2229	10.2059	10.0901	12.6343	12.724	12.3958	ZFAND1	AN1-type zinc finger protein 1	Q8TCF1	+	1975_OR_1975_NC	4.64819	0	-2.41173	-22.6559
11.8766	12.0711	12.0145	13.7935	13.8936	13.7864	CIP2A	Protein CIP2A	Q8TCG1	+	1975_OR_1975_NC	4.96921	0	-1.83711	-27.2816
13.9099	13.6438	13.8438	14.4069	14.3887	14.3799	PNPT1	Polyribonucleotide nucleotidyltransferase 1, mitochondrial	Q8TCS8	+	1975_OR_1975_NC	2.74373	0.000447244	-0.592686	-7.37228
17.1353	16.8608	16.6931	15.6867	15.7945	15.9017	HM13	Minor histocompatibility antigen H13	Q8TCT9	+	1975_OR_1975_NC	2.81594	0.000344039	1.10213	7.7038
15.0974	15.2765	14.8899	12.7014	12.2705	12.4731	CD99L2	CD99 antigen-like protein 2	Q8TCZ2	+	1975_OR_1975_NC	4.00465	0	2.60625	15.5863
12.9712	12.9937	12.97	12.6543	12.6594	12.6899	BICD2	Protein bicaudal D homolog 2	Q8TD16	+	1975_OR_1975_NC	4.66992	0	0.310427	22.9429
15.1415	14.9591	15.1198	10.9595	11.2711	11.1009	TRPM4	Transient receptor potential cation channel subfamily M member 4	Q8TD43	+	1975_OR_1975_NC	5.50037	0	3.96299	37.077
13.0675	13.3962	13.1262	9.67485	9.79926	9.98998	PLEKHO2	Pleckstrin homology domain-containing family O member 2	Q8TD55	+	1975_OR_1975_NC	4.79895	0	3.37527	24.7226
11.7495	12.2234	11.7616	13.9112	13.8906	13.9244	DTX3L	E3 ubiquitin-protein ligase DTX3L	Q8TDB6	+	1975_OR_1975_NC	3.66515	0	-1.99723	-12.7774
14.9621	15.0231	14.7772	14.4344	14.3891	14.3085	BRIX1	Ribosome biogenesis protein BRX1 homolog	Q8TDN6	+	1975_OR_1975_NC	2.55895	0.000932445	0.543476	6.58047
9.23087	8.30964	8.78274	10.2619	10.8243	10.7972	RNASEH2C	Ribonuclease H2 subunit C	Q8TDP1	+	1975_OR_1975_NC	2.34051	0.00121931	-1.85337	-5.73956
12.8654	12.9816	12.961	13.5768	13.6461	13.5877	SSH3	Protein phosphatase Slingshot homolog 3	Q8TE77	+	1975_OR_1975_NC	4.04774	0	-0.667533	-15.9831
14.805	15.0248	15.009	14.3229	14.3102	14.1617	DTD1	D-aminoacyl-tRNA deacylase 1	Q8TEA8	+	1975_OR_1975_NC	2.83032	0.000348018	0.681324	7.77139
9.70561	9.34715	8.88644	11.071	11.2034	10.9395	DCAF11	DDB1- and CUL4-associated factor 11	Q8TEB1	+	1975_OR_1975_NC	2.67315	0.000431611	-1.75824	-7.06051
13.767	13.7695	13.6701	13.3726	13.3747	13.4122	GPX8	Probable glutathione peroxidase 8	Q8TED1	+	1975_OR_1975_NC	3.23824	0.000139942	0.349062	9.92874
13.2	13.2427	13.188	14.6579	14.6588	14.7642	NUP210	Nuclear pore membrane glycoprotein 210	Q8TEM1	+	1975_OR_1975_NC	5.54532	0	-1.48342	-38.0512
12.3053	12.1994	12.324	11.8153	11.6295	11.8186	PARD3	Partitioning defective 3 homolog	Q8TEW0	+	1975_OR_1975_NC	2.68064	0.000433147	0.521786	7.09303
16.3247	16.2821	16.4435	16.8603	16.8796	16.9083	IPO4	Importin-4	Q8TEX9	+	1975_OR_1975_NC	3.34731	0.000152139	-0.53263	-10.5931
12.4663	12.604	12.4675	13.0187	13.0797	12.9423	PPP4R1	Serine/threonine-protein phosphatase 4 regulatory subunit 1	Q8TF05	+	1975_OR_1975_NC	2.93364	0.00032243	-0.501026	-8.27291
11.4954	11.7105	11.626	10.6218	10.8591	10.847	ABHD5	1-acylglycerol-3-phosphate O-acyltransferase ABHD5	Q8WTS1	+	1975_OR_1975_NC	2.95952	0.000326048	0.834675	8.40304
13.8296	14.2219	13.9315	13.1525	13.0428	12.9357	SETD7	Histone-lysine N-methyltransferase SETD7	Q8WTS6	+	1975_OR_1975_NC	2.69135	0.000435583	0.950638	7.13976
11.0133	11.4526	11.1303	12.1572	12.0029	12.0175	COG1	Conserved oligomeric Golgi complex subunit 1	Q8WTW3	+	1975_OR_1975_NC	2.44629	0.0010883	-0.860464	-6.13471
11.6562	11.7427	11.5605	10.6163	10.8464	10.6861	SCFD2	Sec1 family domain-containing protein 2	Q8WU76	+	1975_OR_1975_NC	3.3933	0.000157377	0.936893	10.8856
12.9083	12.9496	12.7469	13.4268	13.3683	13.4735	ZC3H15	Zinc finger CCCH domain-containing protein 15	Q8WU90	+	1975_OR_1975_NC	2.88768	0.000357668	-0.55462	-8.04632
13.0692	13.1361	13.0542	13.685	13.669	13.6327	GTF3C2	General transcription factor 3C polypeptide 2	Q8WUA4	+	1975_OR_1975_NC	4.38814	0	-0.57569	-19.4839
13.3818	13.2172	13.0153	12.3514	12.1834	12.1513	TBC1D22A	TBC1 domain family member 22A	Q8WUA7	+	1975_OR_1975_NC	2.86764	0.000354658	0.976063	7.94927
14.1158	13.8523	14.0468	13.4059	13.3121	13.2629	TMEM263	Transmembrane protein 263	Q8WUH6	+	1975_OR_1975_NC	2.79115	0.00033942	0.678002	7.5885
16.6666	16.6253	16.658	17.136	17.153	17.186	PDCD6IP	Programmed cell death 6-interacting protein	Q8WUM4	+	1975_OR_1975_NC	4.90437	0	-0.508352	-26.2775
12.7447	12.8425	12.8011	13.9066	13.9222	13.9999	C15orf40	UPF0235 protein C15orf40	Q8WUR7	+	1975_OR_1975_NC	5.03506	0	-1.14677	-28.3403
13.1791	12.8049	13.2891	13.8361	13.8349	13.9119	BRK1	Protein BRICK1	Q8WUW1	+	1975_OR_1975_NC	2.17887	0.0019695	-0.769932	-5.17608
11.8167	11.6213	11.8392	12.986	12.941	12.7495	THEM6	Protein THEM6	Q8WUY1	+	1975_OR_1975_NC	3.45702	0.000164948	-1.13309	-11.3034
11.4289	11.2179	11.1362	13.2473	13.162	13.2759	PHLDA1	Pleckstrin homology-like domain family A member 1	Q8WV24	+	1975_OR_1975_NC	4.51743	0	-1.96743	-21.0021
11.7925	11.7394	12.0318	12.2854	12.3216	12.2492	PTCD2	Pentatricopeptide repeat-containing protein 2, mitochondrial	Q8WV60	+	1975_OR_1975_NC	2.02053	0.00281216	-0.430854	-4.66719
8.19824	8.85389	8.50327	11.4356	11.3125	11.3378	CHTF18	Chromosome transmission fidelity protein 18 homolog	Q8WVB6	+	1975_OR_1975_NC	3.90731	0	-2.84349	-14.725
15.4411	15.5754	15.5112	15.1334	15.1721	15.17	NUDCD2	NudC domain-containing protein 2	Q8WVJ2	+	1975_OR_1975_NC	2.99899	0.000336585	0.350732	8.60506
8.97482	9.61168	9.56928	11.5192	11.3046	11.7158	SKA2	Spindle and kinetochore-associated protein 2	Q8WVK7	+	1975_OR_1975_NC	3.06681	0.000174807	-2.12793	-8.96269
11.4762	11.3343	11.3079	12.9221	12.8576	12.8929	TFB1M	Dimethyladenosine transferase 1, mitochondrial	Q8WVM0	+	1975_OR_1975_NC	4.97387	0	-1.51812	-27.3552
14.9246	14.7776	14.8681	14.0623	14.0585	14.0244	SCFD1	Sec1 family domain-containing protein 1	Q8WVM8	+	1975_OR_1975_NC	4.2694	0	0.808329	18.1849
13.2634	13.1537	13.1927	12.8014	12.7479	12.8284	HNRNPLL	Heterogeneous nuclear ribonucleoprotein L-like	Q8WVV9	+	1975_OR_1975_NC	3.30047	0.000146565	0.410699	10.3029
12.7203	11.5927	12.9231	14.5408	14.6456	14.7672	FAR1	Fatty acyl-CoA reductase 1	Q8WVX9	+	1975_OR_1975_NC	2.2286	0.00174367	-2.23916	-5.34449
13.7862	14.1785	13.9812	15.0781	15.0471	15.1201	PCNP	PEST proteolytic signal-containing nuclear protein	Q8WW12	+	1975_OR_1975_NC	3.17237	0.000133519	-1.09982	-9.54665
14.5378	14.5345	14.4582	13.6289	13.6479	13.7342	SPRYD4	SPRY domain-containing protein 4	Q8WW59	+	1975_OR_1975_NC	4.45179	0	0.839835	20.2172
11.9537	11.7484	11.6921	12.6468	12.5757	12.7422	SLC44A1	Choline transporter-like protein 1	Q8WWI5	+	1975_OR_1975_NC	3.11309	0.00012766	-0.856812	-9.21453
15.5332	15.5687	15.6421	10.7529	11.1281	10.9309	SELENOM	Selenoprotein M	Q8WWX9	+	1975_OR_1975_NC	5.67887	0	4.64399	41.0985
14.1034	14.2591	14.2012	15.2201	15.1943	15.2105	PRPF31	U4/U6 small nuclear ribonucleoprotein Prp31	Q8WWY3	+	1975_OR_1975_NC	4.60914	0	-1.02039	-22.149
15.357	15.4492	15.3494	14.4295	14.5935	14.4242	PALLD	Palladin	Q8WX93	+	1975_OR_1975_NC	3.83018	0	0.902773	14.0755
13.8621	13.7088	13.8573	14.0843	14.3241	14.2171	SYNE2	Nesprin-2	Q8WXH0	+	1975_OR_1975_NC	2.01772	0.00289287	-0.399125	-4.65851
9.04679	8.76606	9.75118	11.934	11.9474	11.7678	ACOT11	Acyl-coenzyme A thioesterase 11	Q8WXI4	+	1975_OR_1975_NC	3.07819	0.000176738	-2.69506	-9.02402
13.9609	14.0307	13.9533	14.2719	14.2861	14.2982	DNAJC9	DnaJ homolog subfamily C member 9	Q8WXX5	+	1975_OR_1975_NC	3.52753	6.90909e-05	-0.303725	-11.7836
12.2383	11.9798	11.7509	12.7971	12.8353	12.6956	BRI3BP	BRI3-binding protein	Q8WY22	+	1975_OR_1975_NC	2.23172	0.00174507	-0.786324	-5.35519
15.1773	15.0573	15.0595	14.6547	14.5982	14.6617	CTNNBL1	Beta-catenin-like protein 1	Q8WYA6	+	1975_OR_1975_NC	3.30694	0.000147239	0.459794	10.3425
9.84851	9.29775	9.36042	11.4095	11.5875	11.3103	RFFL	E3 ubiquitin-protein ligase rififylin	Q8WZ73	+	1975_OR_1975_NC	3.26169	0.000141802	-1.93352	-10.0682
12.6457	12.7698	12.1751	13.7045	13.8317	13.7727	SMPDL3B	Acid sphingomyelinase-like phosphodiesterase 3b	Q92485	+	1975_OR_1975_NC	2.58952	0.000727449	-1.23944	-6.70612
11.8218	11.3331	11.6969	14.4692	14.6123	14.814	FAM3C	Protein FAM3C	Q92520	+	1975_OR_1975_NC	4.15237	0	-3.01453	-16.9879
15.3297	15.1566	15.3105	14.5239	14.5092	14.5767	PSMF1	Proteasome inhibitor PI31 subunit	Q92530	+	1975_OR_1975_NC	3.62348	0	0.729003	12.4683
11.4005	11.6112	11.8144	9.70051	8.47674	8.44423	SLC7A6	Y+L amino acid transporter 2	Q92536	+	1975_OR_1975_NC	2.50273	0.00100557	2.73486	6.3547
14.0935	14.2794	14.3672	11.9759	11.8269	12.0011	NCSTN	Nicastrin	Q92542	+	1975_OR_1975_NC	4.73039	0	2.31204	23.7607
15.5679	15.2326	15.2559	14.2758	14.2091	14.5547	TM9SF4	Transmembrane 9 superfamily member 4	Q92544	+	1975_OR_1975_NC	2.5752	0.000826526	1.00557	6.64701
13.6708	13.243	13.7715	14.2912	14.2975	14.3529	MRPS27	28S ribosomal protein S27, mitochondrial	Q92552	+	1975_OR_1975_NC	2.00129	0.00311933	-0.752083	-4.60805
11.1704	11.2976	10.8503	10.1382	9.9565	9.99142	TSC1	Hamartin	Q92574	+	1975_OR_1975_NC	2.76516	0.00045151	1.07738	7.46931
15.2717	14.5588	14.9532	13.6886	13.5068	13.6579	UBXN4	UBX domain-containing protein 4	Q92575	+	1975_OR_1975_NC	2.44525	0.00108733	1.3101	6.13071
16.7789	16.5248	16.7801	15.6657	15.7162	15.5757	NDRG1	Protein NDRG1	Q92597	+	1975_OR_1975_NC	3.41848	0.000160535	1.04206	11.0489
16.437	16.2203	16.2992	17.6346	17.6298	17.6677	HSPH1	Heat shock protein 105 kDa	Q92598	+	1975_OR_1975_NC	4.48087	0	-1.32521	-20.5613
12.731	12.5419	12.7311	13.465	13.4667	13.3442	SEPTIN8	Septin-8	Q92599	+	1975_OR_1975_NC	3.26769	0.000143177	-0.757316	-10.1042
12.9467	13.0082	12.9816	13.7345	13.7426	13.6834	TBC1D5	TBC1 domain family member 5	Q92609	+	1975_OR_1975_NC	5.06578	0	-0.741354	-28.848
13.4439	13.3995	13.3706	13.9164	13.9514	13.9548	DHX38	Pre-mRNA-splicing factor ATP-dependent RNA helicase PRP16	Q92620	+	1975_OR_1975_NC	4.58153	0	-0.536241	-21.7973
14.4411	14.4534	14.3908	14.9061	14.9414	14.8693	NUP205	Nuclear pore complex protein Nup205	Q92621	+	1975_OR_1975_NC	4.14003	0	-0.477171	-16.8662
13.2662	13.2314	13.2277	11.9469	12.1997	11.961	PIGK	GPI-anchor transamidase	Q92643	+	1975_OR_1975_NC	3.88615	0	1.20591	14.544
12.3882	12.3292	11.8258	13.0638	12.9403	13.1308	MRPS31	28S ribosomal protein S31, mitochondrial	Q92665	+	1975_OR_1975_NC	2.00529	0.00309283	-0.863902	-4.62028
16.7689	16.7464	16.7346	17.01	16.973	17.1188	ANP32B	Acidic leucine-rich nuclear phosphoprotein 32 family member B	Q92688	+	1975_OR_1975_NC	2.49548	0.00106408	-0.283976	-6.32607
13.7293	13.9526	14.0296	14.5024	14.45	14.3645	RABGGTA	Geranylgeranyl transferase type-2 subunit alpha	Q92696	+	1975_OR_1975_NC	2.25222	0.00162698	-0.535142	-5.42598
13.5521	13.1817	13.3567	14.2362	14.166	14.2638	ARPC1A	Actin-related protein 2/3 complex subunit 1A	Q92747	+	1975_OR_1975_NC	2.82413	0.000346491	-0.858469	-7.74222
13.8543	14.1268	13.9004	13.2976	13.3061	13.4729	STAM	Signal transducing adapter molecule 1	Q92783	+	1975_OR_1975_NC	2.38837	0.00110369	0.601614	5.91564
8.32531	8.05479	8.25593	11.7883	11.7785	11.9527	DLG3	Disks large homolog 3	Q92796	+	1975_OR_1975_NC	5.48246	0	-3.6278	-36.6958
13.4779	13.3725	13.4452	13.8104	13.7696	13.7102	SYMPK	Symplekin	Q92797	+	1975_OR_1975_NC	2.832	0.000348401	-0.331542	-7.77928
17.0781	17.2884	17.088	18.0311	18.0386	17.9761	TAF15	TATA-binding protein-associated factor 2N	Q92804	+	1975_OR_1975_NC	3.57495	0	-0.863811	-12.1174
14.2007	13.6217	14.105	12.1721	12.2345	12.1912	GGH	Gamma-glutamyl hydrolase	Q92820	+	1975_OR_1975_NC	3.22689	0.000138829	1.77652	9.86188
12.6542	12.6857	12.7269	9.94699	9.58529	10.1581	CORO2A	Coronin-2A	Q92828	+	1975_OR_1975_NC	4.10907	0	2.79215	16.5648
18.3783	18.4085	18.3923	17.8297	17.7892	17.8303	DDX17	Probable ATP-dependent RNA helicase DDX17	Q92841	+	1975_OR_1975_NC	5.43512	0	0.576576	35.7067
9.99361	10.4873	10.2605	9.19354	9.22782	9.13108	TANK	TRAF family member-associated NF-kappa-B activator	Q92844	+	1975_OR_1975_NC	2.72934	0.000442827	1.063	7.30773
14.9764	15.1296	15.0234	14.541	14.571	14.5378	RAD50	DNA repair protein RAD50	Q92878	+	1975_OR_1975_NC	3.34845	0.000152381	0.493242	10.6003
13.0253	12.8498	13.2173	13.8352	13.8272	13.9263	CELF1	CUGBP Elav-like family member 1	Q92879	+	1975_OR_1975_NC	2.77429	0.000392743	-0.832095	-7.511
11.5242	11.8415	11.7152	10.4584	10.8547	10.922	ERCC4	DNA repair endonuclease XPF	Q92889	+	1975_OR_1975_NC	2.28197	0.00143234	0.948588	5.53005
15.0594	15.078	15.0791	14.8121	14.8599	14.8425	UPF1	Regulator of nonsense transcripts 1	Q92900	+	1975_OR_1975_NC	3.96611	0	0.234024	15.2396
12.9936	13.2573	13.0401	12.5925	12.6048	12.5581	GPKOW	G-patch domain and KOW motifs-containing protein	Q92917	+	1975_OR_1975_NC	2.46503	0.00110364	0.511887	6.20703
12.6253	12.8533	12.5656	13.1439	13.1318	13.0858	SMARCD2	SWI/SNF-related matrix-associated actin-dependent regulator of chromatin subfamily D member 2	Q92925	+	1975_OR_1975_NC	2.0977	0.00221068	-0.43914	-4.91017
12.1453	12.0263	11.7085	10.2641	10.0305	10.4834	RAB8B	Ras-related protein Rab-8B	Q92930	+	1975_OR_1975_NC	3.1124	0.00012749	1.70071	9.21068
12.396	12.633	12.4767	11.5856	11.7341	11.5393	BAD	Bcl2-associated agonist of cell death	Q92934	+	1975_OR_1975_NC	3.19659	0.000135881	0.882199	9.68554
14.9993	15.0052	14.9901	13.6223	13.5845	13.5148	GCDH	Glutaryl-CoA dehydrogenase, mitochondrial	Q92947	+	1975_OR_1975_NC	5.82771	0	1.42432	44.7822
15.9198	15.9681	15.9234	16.5009	16.5128	16.3954	TNPO1	Transportin-1	Q92973	+	1975_OR_1975_NC	3.71707	0	-0.532612	-13.1729
15.9893	15.8465	15.9448	13.9522	13.7555	13.7705	ARHGEF2	Rho guanine nucleotide exchange factor 2	Q92974	+	1975_OR_1975_NC	4.99236	0	2.10079	27.6492
12.7054	12.4836	12.6269	11.7189	11.751	11.8552	GLMN	Glomulin	Q92990	+	1975_OR_1975_NC	3.38	0.000155844	0.830276	10.8002
17.5393	17.4848	17.4814	17.1307	17.1351	17.1183	USP7	Ubiquitin carboxyl-terminal hydrolase 7	Q93009	+	1975_OR_1975_NC	4.36554	0	0.373793	19.2298
13.724	13.6228	13.6327	13.0155	12.9761	12.9789	CUL5	Cullin-5	Q93034	+	1975_OR_1975_NC	4.3768	0	0.66967	19.3561
14.7395	14.7785	14.7533	13.0298	13.1313	12.9008	ATP6V0A1	V-type proton ATPase 116 kDa subunit a isoform 1	Q93050	+	1975_OR_1975_NC	4.86323	0	1.7365	25.6595
10.1521	10.3448	10.0333	10.7339	10.6908	10.8365	MED12	Mediator of RNA polymerase II transcription subunit 12	Q93074	+	1975_OR_1975_NC	2.3407	0.00121982	-0.576988	-5.74025
10.7709	10.9807	10.9736	10.2381	10.3541	10.2578	PTP4A1	Protein tyrosine phosphatase type IVA 1	Q93096	+	1975_OR_1975_NC	2.88996	0.000358683	0.625061	8.05739
12.3323	12.3817	12.3454	11.4882	11.5436	11.6474	PHKB	Phosphorylase b kinase regulatory subunit beta	Q93100	+	1975_OR_1975_NC	4.07181	0	0.793382	16.209
13.0416	13.1585	13.0293	13.3106	13.2731	13.3188	SMARCE1	SWI/SNF-related matrix-associated actin-dependent regulator of chromatin subfamily E member 1	Q969G3	+	1975_OR_1975_NC	2.17388	0.00201014	-0.22436	-5.15942
13.1588	12.7426	13.1001	14.1748	14.1367	14.1167	CAVIN3	Caveolae-associated protein 3	Q969G5	+	1975_OR_1975_NC	3.01877	0.00025606	-1.14221	-8.70798
12.9639	13.0986	12.8925	12.307	12.1993	12.3834	RFK	Riboflavin kinase	Q969G6	+	1975_OR_1975_NC	2.9857	0.000333736	0.688471	8.53653
15.8714	15.835	15.8488	13.7771	13.7623	12.615	MYDGF	Myeloid-derived growth factor	Q969H8	+	1975_OR_1975_NC	2.51577	0.000961341	2.46697	6.40646
13.2235	13.3615	13.4619	12.5839	12.6474	12.5738	BORCS5	BLOC-1-related complex subunit 5	Q969J3	+	1975_OR_1975_NC	3.29319	0.000145565	0.747261	10.2584
13.7152	13.5031	13.7182	12.8	12.9781	12.6809	PIGT	GPI transamidase component PIG-T	Q969N2	+	1975_OR_1975_NC	2.74493	0.000447714	0.825859	7.37767
13.2425	13.4632	13.2838	11.5588	11.4352	11.711	IGSF8	Immunoglobulin superfamily member 8	Q969P0	+	1975_OR_1975_NC	4.13685	0	1.76151	16.835
12.5289	12.0768	12.5002	11.5539	11.4083	11.4999	RAB24	Ras-related protein Rab-24	Q969Q5	+	1975_OR_1975_NC	2.35431	0.00118069	0.881274	5.78989
14.7297	14.66	14.6583	13.1876	13.1236	13.2231	ZNF622	Zinc finger protein 622	Q969S3	+	1975_OR_1975_NC	5.64155	0	1.50456	40.2235
14.1226	14.1286	14.1826	13.916	13.8923	13.9271	NCLN	Nicalin	Q969V3	+	1975_OR_1975_NC	3.37222	0.000154589	0.232868	10.7505
13.3854	13.2306	13.4784	13.8738	13.908	13.8912	UTP4	U3 small nucleolar RNA-associated protein 4 homolog	Q969X6	+	1975_OR_1975_NC	2.70883	0.000439175	-0.526226	-7.21664
10.7211	10.5872	10.4796	9.42847	8.26232	8.65772	GTPBP3	tRNA modification GTPase GTPBP3, mitochondrial	Q969Y2	+	1975_OR_1975_NC	2.18258	0.00188088	1.81314	5.18852
14.5977	14.8069	14.7725	15.0591	15.1096	15.0252	TBRG4	FAST kinase domain-containing protein 4	Q969Z0	+	1975_OR_1975_NC	2.09276	0.00229021	-0.338976	-4.89434
14.0144	13.871	13.8389	14.5072	14.5307	14.5347	FAM162A	Protein FAM162A	Q96A26	+	1975_OR_1975_NC	3.45279	0.000164384	-0.616104	-11.2752
14.1045	14.2246	14.2332	13.9218	13.9361	13.8512	CCDC47	Coiled-coil domain-containing protein 47	Q96A33	+	1975_OR_1975_NC	2.35364	0.00117968	0.28437	5.78741
16.5985	16.4611	16.6187	15.8172	16.056	16.046	MAGOHB	Protein mago nashi homolog 2	Q96A72	+	1975_OR_1975_NC	2.50103	0.0010051	0.5864	6.348
14.1584	14.1811	14.1308	14.5583	14.517	14.6287	RFT1	Protein RFT1 homolog	Q96AA3	+	1975_OR_1975_NC	3.48846	0.000169163	-0.4112	-11.5152
12.932	13.3017	13.0213	14.6274	14.583	14.6213	ISOC2	Isochorismatase domain-containing protein 2	Q96AB3	+	1975_OR_1975_NC	3.77086	0	-1.52556	-13.5949
16.1665	15.9567	16.1823	14.8436	14.9442	14.9463	FERMT2	Fermitin family homolog 2	Q96AC1	+	1975_OR_1975_NC	3.92047	0	1.19047	14.8387
12.6415	12.5988	12.9067	12.0139	11.8834	11.9987	PNPLA2	Patatin-like phospholipase domain-containing protein 2	Q96AD5	+	1975_OR_1975_NC	2.69685	0.000437147	0.750305	7.16389
15.4499	15.2553	15.4953	16.2782	16.2779	16.3225	FUBP1	Far upstream element-binding protein 1	Q96AE4	+	1975_OR_1975_NC	3.54308	0	-0.892688	-11.8921
15.0367	15.5405	15.0635	13.1882	13.4454	12.8551	SLC25A46	Solute carrier family 25 member 46	Q96AG3	+	1975_OR_1975_NC	3.01102	0.000340531	2.05066	8.66751
14.8652	14.8965	14.8866	12.8815	12.7536	12.88	PBXIP1	Pre-B-cell leukemia transcription factor-interacting protein 1	Q96AQ6	+	1975_OR_1975_NC	5.91652	0	2.04439	47.1348
11.7535	11.4791	11.9022	9.36062	8.80596	8.86851	MCUR1	Mitochondrial calcium uniporter regulator 1	Q96AQ8	+	1975_OR_1975_NC	3.63757	0	2.69994	12.572
11.0886	11.3359	11.4337	12.2721	12.154	12.4408	KIAA1143	Uncharacterized protein KIAA1143	Q96AT1	+	1975_OR_1975_NC	2.7911	0.000339238	-1.00289	-7.58827
15.2621	15.3897	15.2055	16.2546	16.2393	16.1213	RPE	Ribulose-phosphate 3-epimerase	Q96AT9	+	1975_OR_1975_NC	3.74038	0	-0.919334	-13.3542
15.5892	15.6792	15.6579	14.048	14.0963	13.9564	FKBP10	Peptidyl-prolyl cis-trans isomerase FKBP10	Q96AY3	+	1975_OR_1975_NC	5.28207	0	1.60852	32.6872
11.5305	11.2703	11.1752	7.42726	8.422	6.98093	TTC28	Tetratricopeptide repeat protein 28	Q96AY4	+	1975_OR_1975_NC	2.97146	0.000328571	3.71526	8.46369
14.8636	14.809	14.8045	15.3067	15.2548	15.2921	EXOSC8	Exosome complex component RRP43	Q96B26	+	1975_OR_1975_NC	4.32038	0	-0.458869	-18.7319
14.1039	14.3222	14.114	11.6638	11.6353	11.6616	TMEM159	Lipid droplet assembly factor 1	Q96B96	+	1975_OR_1975_NC	5.41159	0	2.52648	35.2252
15.8297	15.7113	15.8333	16.1203	16.1198	16.1624	SH3KBP1	SH3 domain-containing kinase-binding protein 1	Q96B97	+	1975_OR_1975_NC	2.89203	0.000359091	-0.342711	-8.06749
13.0671	13.2254	13.2992	10.5987	10.9747	11.4692	SLC22A18	Solute carrier family 22 member 18	Q96BI1	+	1975_OR_1975_NC	2.95053	0.000325088	2.18299	8.35763
13.032	12.4889	12.6527	10.6776	11.1791	10.6513	APH1A	Gamma-secretase subunit APH-1A	Q96BI3	+	1975_OR_1975_NC	2.88356	0.000356861	1.88856	8.02627
13.7025	14.0431	13.8141	12.6599	12.6031	12.6007	AIDA	Axin interactor, dorsalization-associated protein	Q96BJ3	+	1975_OR_1975_NC	3.56762	0	1.23198	12.0652
14.0716	14.6416	14.7379	12.4048	11.8551	11.7414	OTULIN	Ubiquitin thioesterase otulin	Q96BN8	+	1975_OR_1975_NC	2.98026	0.00033233	2.48327	8.50862
13.5859	13.6623	13.4898	13.0735	12.9521	12.9981	PPWD1	Peptidylprolyl isomerase domain and WD repeat-containing protein 1	Q96BP3	+	1975_OR_1975_NC	3.13651	0.000130169	0.571427	9.34441
13.0801	13.2228	13.0181	11.747	11.284	12.0373	CCDC127	Coiled-coil domain-containing protein 127	Q96BQ5	+	1975_OR_1975_NC	2.47077	0.00110918	1.41757	6.22933
9.86718	8.42607	10.0312	11.9879	12.1225	12.1417	SGK3	Serine/threonine-protein kinase Sgk3	Q96BR1	+	1975_OR_1975_NC	2.1738	0.00200936	-2.64254	-5.15916
11.7135	11.8493	11.8898	12.3881	12.4005	12.4887	UPRT	Uracil phosphoribosyltransferase homolog	Q96BW1	+	1975_OR_1975_NC	3.21792	0.000137634	-0.608222	-9.80939
11.1304	11.3401	11.1784	12.2805	12.1729	12.1458	MOB3A	MOB kinase activator 3A	Q96BX8	+	1975_OR_1975_NC	3.69562	0	-0.983447	-13.008
11.7896	11.8849	11.5712	12.3956	12.1619	12.4123	LENG1	Leukocyte receptor cluster member 1	Q96BZ8	+	1975_OR_1975_NC	2.02094	0.00281319	-0.57473	-4.66847
13.4086	13.8295	13.467	14.4836	14.4655	14.4805	FAM136A	Protein FAM136A	Q96C01	+	1975_OR_1975_NC	2.63384	0.000681526	-0.908196	-6.89195
13.3523	13.3731	13.4389	15.1763	15.1904	15.159	GALM	Aldose 1-epimerase	Q96C23	+	1975_OR_1975_NC	6.46565	0	-1.78716	-64.681
6.0391	2.46993	2.68932	9.67238	9.47377	9.28948	PPCDC	Phosphopantothenoylcysteine decarboxylase	Q96CD2	+	1975_OR_1975_NC	2.11084	0.00222323	-5.74576	-4.95249
15.1252	15.3308	15.1573	12.8174	12.8188	12.8696	ACSF2	Medium-chain acyl-CoA ligase ACSF2, mitochondrial	Q96CM8	+	1975_OR_1975_NC	5.44115	0	2.36914	35.8312
10.2835	10.2889	10.1917	11.1999	11.1685	10.7971	GCC1	GRIP and coiled-coil domain-containing protein 1	Q96CN9	+	1975_OR_1975_NC	2.41431	0.00106819	-0.800447	-6.01292
13.2111	12.8896	13.2584	11.7095	12.1845	11.7865	SLC25A33;SLC25A36	Solute carrier family 25 member 33;Solute carrier family 25 member 36	Q96CQ1;Q9BSK2	+	1975_OR_1975_NC	2.55041	0.00092847	1.22617	6.54577
9.98941	10.5192	10.0675	11.1268	11.3271	11.1722	HAUS1	HAUS augmin-like complex subunit 1	Q96CS2	+	1975_OR_1975_NC	2.35151	0.00117918	-1.01667	-5.77964
15.2255	15.1681	15.0711	14.5357	14.5577	14.3358	FAF2	FAS-associated factor 2	Q96CS3	+	1975_OR_1975_NC	2.89891	0.000360319	0.678539	8.10114
15.0843	15.0764	15.1509	14.6853	14.6479	14.7527	CCDC124	Coiled-coil domain-containing protein 124	Q96CT7	+	1975_OR_1975_NC	3.34096	0.000151181	0.408539	10.5533
14.1291	14.0737	14.2919	11.0836	11.0559	10.9006	OPTN	Optineurin	Q96CV9	+	1975_OR_1975_NC	5.46504	0	3.15153	36.3287
14.7108	14.7643	14.736	15.1505	15.1823	15.4082	AP2M1	AP-2 complex subunit mu	Q96CW1	+	1975_OR_1975_NC	2.45698	0.00109567	-0.509944	-6.17588
11.4693	11.3857	11.6064	11.9629	11.9912	12.0676	TUBGCP3	Gamma-tubulin complex component 3	Q96CW5	+	1975_OR_1975_NC	2.72091	0.000441222	-0.520102	-7.27016
12.9359	13.3552	12.7169	9.24237	9.29294	10.2955	KCTD12	BTB/POZ domain-containing protein KCTD12	Q96CX2	+	1975_OR_1975_NC	3.01379	0.000341162	3.39236	8.68198
15.22	15.2998	15.2601	12.4177	12.6487	12.6973	RCN3	Reticulocalbin-3	Q96D15	+	1975_OR_1975_NC	5.12937	0	2.67204	29.9277
16.4305	16.415	16.3922	15.9396	15.9448	15.9772	DNAJC19	Mitochondrial import inner membrane translocase subunit TIM14	Q96DA6	+	1975_OR_1975_NC	5.03292	0	0.458683	28.3052
13.8987	14.027	13.8538	14.4191	14.4628	14.4487	RMDN1	Regulator of microtubule dynamics protein 1	Q96DB5	+	1975_OR_1975_NC	3.1945	0.000135307	-0.51702	-9.67345
11.2543	12.4321	12.6063	15.5494	15.6812	15.7535	ZBTB10	Zinc finger and BTB domain-containing protein 10	Q96DT7	+	1975_OR_1975_NC	2.94128	0.000323374	-3.56379	-8.31109
12.8055	12.9058	13.0612	13.5081	13.5207	13.4508	MRPL38	39S ribosomal protein L38, mitochondrial	Q96DV4	+	1975_OR_1975_NC	2.7383	0.000445607	-0.569027	-7.34785
13.245	13.1724	13.2736	13.5421	13.5669	13.5515	MRRF	Ribosome-recycling factor, mitochondrial	Q96E11	+	1975_OR_1975_NC	3.32206	0.0001493	-0.32318	-10.4357
10.2929	10.4527	10.5501	11.3946	11.5243	11.4097	RMI2	RecQ-mediated genome instability protein 2	Q96E14	+	1975_OR_1975_NC	3.53484	0	-1.01097	-11.8345
12.9362	12.7335	12.8983	11.4513	11.3814	11.3954	RBMXL1	RNA binding motif protein, X-linked-like-1	Q96E39	+	1975_OR_1975_NC	4.59639	0	1.44662	21.9859
14.007	13.7334	13.5827	12.8788	12.8683	13.0428	YIPF6	Protein YIPF6	Q96EC8	+	1975_OR_1975_NC	2.46067	0.00109964	0.844396	6.19015
11.3875	10.9275	11.2702	12.5429	12.3771	12.4492	MALSU1	Mitochondrial assembly of ribosomal large subunit protein 1	Q96EH3	+	1975_OR_1975_NC	3.00429	0.000338443	-1.26137	-8.63254
13.9837	14.0585	13.986	13.7044	13.5916	13.7207	TCEAL4	Transcription elongation factor A protein-like 4	Q96EI5	+	1975_OR_1975_NC	2.6836	0.000434251	0.337163	7.10593
10.8087	10.8441	10.6947	11.6572	11.8127	11.7173	THAP11	THAP domain-containing protein 11	Q96EK4	+	1975_OR_1975_NC	3.91852	0	-0.946581	-14.8218
13.9454	14.118	13.8003	14.4537	14.4504	14.4231	KIFBP	KIF-binding protein	Q96EK5	+	1975_OR_1975_NC	2.21063	0.00182065	-0.487857	-5.28315
14.2656	14.0788	14.2127	14.8693	14.8503	14.8459	GNPNAT1	Glucosamine 6-phosphate N-acetyltransferase	Q96EK6	+	1975_OR_1975_NC	3.55079	0	-0.669497	-11.9462
13.2844	13.0926	13.2819	13.8772	13.8797	13.9137	MRPL53	39S ribosomal protein L53, mitochondrial	Q96EL3	+	1975_OR_1975_NC	3.31325	0.000148034	-0.670553	-10.3813
13.9205	13.5135	14.0663	14.7206	14.7355	14.8962	DAZAP1	DAZ-associated protein 1	Q96EP5	+	1975_OR_1975_NC	2.25667	0.00163429	-0.950659	-5.44144
13.5333	13.4043	13.7371	11.3106	10.9826	11.7689	SGTB	Small glutamine-rich tetratricopeptide repeat-containing protein beta	Q96EQ0	+	1975_OR_1975_NC	3.05452	0.000261587	2.20421	8.89689
12.1461	12.0895	12.2463	12.629	12.6649	12.6387	CCDC51	Mitochondrial potassium channel	Q96ER9	+	1975_OR_1975_NC	3.29605	0.000146341	-0.483567	-10.2758
11.2598	11.4997	11.421	9.77966	10.3921	10.4697	RRP36	Ribosomal RNA processing protein 36 homolog	Q96EU6	+	1975_OR_1975_NC	2.16915	0.0020514	1.17971	5.14367
12.9447	12.8832	12.7444	12.4552	12.4825	12.3025	MVB12A	Multivesicular body subunit 12A	Q96EY5	+	1975_OR_1975_NC	2.25802	0.00163629	0.444074	5.44616
13.3346	13.4756	13.5578	14.5553	14.4848	14.3622	PTCD3	Pentatricopeptide repeat domain-containing protein 3, mitochondrial	Q96EY7	+	1975_OR_1975_NC	3.52053	0.000173913	-1.01146	-11.7351
9.49656	10.6378	10.1669	12.2665	12.0132	11.797	CCDC97	Coiled-coil domain-containing protein 97	Q96F63	+	1975_OR_1975_NC	2.23884	0.00169355	-1.92514	-5.37971
12.2473	11.7248	12.3019	13.4073	13.4653	13.4699	EDC3	Enhancer of mRNA-decapping protein 3	Q96F86	+	1975_OR_1975_NC	2.73421	0.000444444	-1.35617	-7.32951
11.5266	11.6598	11.5469	12.003	12.0705	11.8622	CPNE2	Copine-2	Q96FN4	+	1975_OR_1975_NC	2.24807	0.00162368	-0.400758	-5.41158
13.8934	13.7613	13.9181	13.5226	13.582	13.5867	S100A16	Protein S100-A16	Q96FQ6	+	1975_OR_1975_NC	2.28956	0.00143887	0.293822	5.55686
12.2091	12.5951	12.2249	11.5009	11.484	11.6606	SIPA1	Signal-induced proliferation-associated protein 1	Q96FS4	+	1975_OR_1975_NC	2.34419	0.00122345	0.79455	5.75293
15.8486	15.7993	15.7907	15.4477	15.3748	15.3567	PGM2	Phosphoglucomutase-2	Q96G03	+	1975_OR_1975_NC	3.65001	0	0.419838	12.6643
11.099	11.4113	11.0476	11.9582	11.9502	11.9812	IMP4	U3 small nucleolar ribonucleoprotein protein IMP4	Q96G21	+	1975_OR_1975_NC	2.6159	0.000676832	-0.777213	-6.8162
13.1122	13.0773	12.4593	11.3063	11.5649	11.4564	MED8	Mediator of RNA polymerase II transcription subunit 8	Q96G25	+	1975_OR_1975_NC	2.51515	0.000960894	1.44039	6.40399
13.8144	13.9296	13.8061	13.6686	13.6683	13.6218	DUS3L	tRNA-dihydrouridine(47) synthase [NAD(P)(+)]-like	Q96G46	+	1975_OR_1975_NC	2.00138	0.0031216	0.197104	4.60832
16.3163	16.1679	16.3042	13.4565	13.3717	13.2628	SDSL	Serine dehydratase-like	Q96GA7	+	1975_OR_1975_NC	5.6066	0	2.89917	39.4205
13.2926	13.1758	13.0757	12.3894	12.5392	12.5763	PDXP	Pyridoxal phosphate phosphatase	Q96GD0	+	1975_OR_1975_NC	2.88116	0.000356458	0.679754	8.01462
11.5066	10.9844	11.5023	12.2819	12.1979	12.192	DCUN1D1	DCN1-like protein 1	Q96GG9	+	1975_OR_1975_NC	2.1498	0.00210023	-0.892849	-5.07961
13.9698	14.002	13.9149	13.648	13.6675	13.467	FAHD2A	Fumarylacetoacetate hydrolase domain-containing protein 2A	Q96GK7	+	1975_OR_1975_NC	2.23248	0.00168946	0.368062	5.35781
14.0097	14.1922	14.0633	12.3959	12.3096	12.2202	C16orf58	RUS1 family protein C16orf58	Q96GQ5	+	1975_OR_1975_NC	4.74646	0	1.77982	23.9827
[truncated: 759 more rows]
